# Supplementary material for: Identification and Mapping of a New Soybean Male-Sterile Gene, mst-M
Source: Front Plant Sci. 2019 Feb 6;10:94. doi: 10.3389/fpls.2019.00094 (PMC6372514; doi:10.3389/fpls.2019.00094)
Supplement: Supplementary file 2 [file Table_2.xls]

## Sheet: Zhang et al-Supp-Tables S1
Table. S2 The homozygous SNP variation between fertility and sterility bulks
Chromosome	Position	Ref.	Anno_Pos	Anno_Gene	F bulk Genotype	Ref_depth/Alt_depth	Quality	S bulk Genotype	Ref_depth/Alt_depth	Quality
Gm01	16414163	C	intergenic	Glyma.01G074600.Wm82.a2.v1(dist=824595),Glyma.01G074700.Wm82.a2.v1(dist=105778)	TT	0|4	112	CC	5|0	999
Gm01	19045166	T	intergenic	Glyma.01G077400.Wm82.a2.v1(dist=35833),Glyma.01G077600.Wm82.a2.v1(dist=172788)	TT	10|0	999	CC	0|4	114
Gm01	19496982	C	intergenic	Glyma.01G077600.Wm82.a2.v1(dist=271899),Glyma.01G077700.Wm82.a2.v1(dist=16748)	CC	8|0	999	TT	0|13	228
Gm02	37232721	A	intergenic	Glyma.02G196300.Wm82.a2.v1(dist=43274),Glyma.02G196400.Wm82.a2.v1(dist=2929)	AA	8|0	999	GG	0|15	228
Gm03	31348253	A	intergenic	Glyma.03G109800.Wm82.a2.v1(dist=128703),Glyma.03G109900.Wm82.a2.v1(dist=11732)	AA	15|0	999	GG	0|7	151
Gm04	40933743	G	intergenic	Glyma.04G164300.Wm82.a2.v1(dist=17447),Glyma.04G164400.Wm82.a2.v1(dist=39489)	AA	0|9	225	GG	6|0	999
Gm04	49973285	A	intergenic	Glyma.04G231200.Wm82.a2.v1(dist=3671),Glyma.04G231300.Wm82.a2.v1(dist=3617)	AA	5|0	999	GG	0|4	118
Gm05	16271839	T	intergenic	Glyma.05G086400.Wm82.a2.v1(dist=243238),Glyma.05G086500.Wm82.a2.v1(dist=7792)	TT	5|0	101	CC	1|7	114
Gm06	33352554	A	intergenic	Glyma.06G226700.Wm82.a2.v1(dist=377296),Glyma.06G226800.Wm82.a2.v1(dist=49738)	AA	6|0	999	GG	0|10	228
Gm07	21305349	C	intergenic	Glyma.07G161600.Wm82.a2.v1(dist=144336),Glyma.07G161700.Wm82.a2.v1(dist=1812)	CC	10|0	999	AA	0|9	225
Gm07	21319661	G	intergenic	Glyma.07G161700.Wm82.a2.v1(dist=11945),Glyma.07G161800.Wm82.a2.v1(dist=14885)	AA	0|8	216	GG	4|0	999
Gm07	28830390	T	intergenic	Glyma.07G170000.Wm82.a2.v1(dist=82767),Glyma.07G170100.Wm82.a2.v1(dist=11648)	TT	12|0	999	CC	0|11	228
Gm08	31165099	T	intergenic	Glyma.08G265200.Wm82.a2.v1(dist=35535),Glyma.08G265300.Wm82.a2.v1(dist=336120)	TT	11|0	999	CC	0|10	228
Gm08	46339462	T	intronic	Glyma.08G349100.Wm82.a2.v1	CC	0|4	121	TT	11|0	999
Gm09	36813065	T	intronic	Glyma.09G149000.Wm82.a2.v1	TT	8|0	999	CC	0|5	129
Gm09	37614448	A	intergenic	Glyma.09G153400.Wm82.a2.v1(dist=5444),Glyma.09G153500.Wm82.a2.v1(dist=19578)	AA	3|0	111	GG	1|11	228
Gm09	39976498	T	intronic	Glyma.09G175700.Wm82.a2.v1	TT	3|0	138	CC	0|6	133
Gm09	47706836	A	downstream	Glyma.09G258200.Wm82.a2.v1	AA	7|0	999	GG	0|5	102
Gm10	13390087	G	upstream	Glyma.10G093800.Wm82.a2.v1	GG	10|0	999	AA	0|6	173
Gm11	20784391	T	intergenic	Glyma.11G176300.Wm82.a2.v1(dist=82475),Glyma.11G176400.Wm82.a2.v1(dist=496583)	TT	3|0	141	CC	0|6	122
Gm12	17642140	G	intronic	Glyma.12G141000.Wm82.a2.v1	GG	2|0	101	AA	0|4	101
Gm12	28672864	G	intergenic	Glyma.12G160600.Wm82.a2.v1(dist=50437),Glyma.12G160700.Wm82.a2.v1(dist=331252)	GG	6|0	127	CC	2|6	100
Gm13	21877872	C	intergenic	Glyma.13G104000.Wm82.a2.v1(dist=1887),Glyma.13G104100.Wm82.a2.v1(dist=3714)	CC	10|0	999	TT	0|5	150
Gm13	21895636	A	exonic	Glyma.13G104300.Wm82.a2.v1	TT	0|6	172	AA	6|0	999
Gm13	21908156	C	exonic	Glyma.13G104400.Wm82.a2.v1	GG	0|8	213	CC	9|0	999
Gm13	21908924	G	upstream	Glyma.13G104400.Wm82.a2.v1	TT	0|6	181	GG	6|0	999
Gm13	21911118	C	intergenic	Glyma.13G104400.Wm82.a2.v1(dist=2549),Glyma.13G104500.Wm82.a2.v1(dist=7272)	AA	0|11	228	CC	2|0	108
Gm13	21911163	G	intergenic	Glyma.13G104400.Wm82.a2.v1(dist=2594),Glyma.13G104500.Wm82.a2.v1(dist=7227)	AA	0|8	174	GG	2|0	112
Gm13	21911377	G	intergenic	Glyma.13G104400.Wm82.a2.v1(dist=2808),Glyma.13G104500.Wm82.a2.v1(dist=7013)	AA	0|6	113	GG	3|0	154
Gm13	21911380	C	intergenic	Glyma.13G104400.Wm82.a2.v1(dist=2811),Glyma.13G104500.Wm82.a2.v1(dist=7010)	TT	0|6	110	CC	3|0	154
Gm13	21911740	A	intergenic	Glyma.13G104400.Wm82.a2.v1(dist=3171),Glyma.13G104500.Wm82.a2.v1(dist=6650)	TT	0|10	186	AA	3|0	132
Gm13	21911755	T	intergenic	Glyma.13G104400.Wm82.a2.v1(dist=3186),Glyma.13G104500.Wm82.a2.v1(dist=6635)	CC	0|10	168	TT	3|0	116
Gm13	21912174	A	intergenic	Glyma.13G104400.Wm82.a2.v1(dist=3605),Glyma.13G104500.Wm82.a2.v1(dist=6216)	GG	0|5	113	AA	5|0	999
Gm13	21913042	C	intergenic	Glyma.13G104400.Wm82.a2.v1(dist=4473),Glyma.13G104500.Wm82.a2.v1(dist=5348)	TT	0|9	228	CC	11|0	999
Gm13	21913880	T	intergenic	Glyma.13G104400.Wm82.a2.v1(dist=5311),Glyma.13G104500.Wm82.a2.v1(dist=4510)	CC	0|5	100	TT	7|0	999
Gm13	21913962	T	intergenic	Glyma.13G104400.Wm82.a2.v1(dist=5393),Glyma.13G104500.Wm82.a2.v1(dist=4428)	CC	0|6	128	TT	8|0	999
Gm13	21913964	A	intergenic	Glyma.13G104400.Wm82.a2.v1(dist=5395),Glyma.13G104500.Wm82.a2.v1(dist=4426)	TT	0|6	128	AA	7|0	999
Gm13	21914251	T	intergenic	Glyma.13G104400.Wm82.a2.v1(dist=5682),Glyma.13G104500.Wm82.a2.v1(dist=4139)	AA	0|7	148	TT	6|0	999
Gm13	21914306	C	intergenic	Glyma.13G104400.Wm82.a2.v1(dist=5737),Glyma.13G104500.Wm82.a2.v1(dist=4084)	TT	0|11	228	CC	10|0	999
Gm13	21914358	A	intergenic	Glyma.13G104400.Wm82.a2.v1(dist=5789),Glyma.13G104500.Wm82.a2.v1(dist=4032)	TT	0|12	228	AA	10|0	999
Gm13	21914846	C	intergenic	Glyma.13G104400.Wm82.a2.v1(dist=6277),Glyma.13G104500.Wm82.a2.v1(dist=3544)	AA	0|10	228	CC	4|0	999
Gm13	21914854	G	intergenic	Glyma.13G104400.Wm82.a2.v1(dist=6285),Glyma.13G104500.Wm82.a2.v1(dist=3536)	AA	0|8	207	GG	3|0	154
Gm13	21915735	T	intergenic	Glyma.13G104400.Wm82.a2.v1(dist=7166),Glyma.13G104500.Wm82.a2.v1(dist=2655)	AA	0|6	174	TT	6|0	999
Gm13	21915747	T	intergenic	Glyma.13G104400.Wm82.a2.v1(dist=7178),Glyma.13G104500.Wm82.a2.v1(dist=2643)	CC	0|6	161	TT	6|0	999
Gm13	21916542	A	intergenic	Glyma.13G104400.Wm82.a2.v1(dist=7973),Glyma.13G104500.Wm82.a2.v1(dist=1848)	TT	0|4	106	AA	3|0	144
Gm13	21916730	C	intergenic	Glyma.13G104400.Wm82.a2.v1(dist=8161),Glyma.13G104500.Wm82.a2.v1(dist=1660)	GG	0|8	220	CC	6|0	999
Gm13	21917378	A	intergenic	Glyma.13G104400.Wm82.a2.v1(dist=8809),Glyma.13G104500.Wm82.a2.v1(dist=1012)	CC	0|5	140	AA	3|0	142
Gm13	21919829	C	downstream	Glyma.13G104500.Wm82.a2.v1	AA	0|12	228	CC	4|0	154
Gm13	21919891	G	downstream	Glyma.13G104500.Wm82.a2.v1	CC	0|9	220	GG	4|0	999
Gm13	21920620	C	downstream	Glyma.13G104500.Wm82.a2.v1	AA	0|5	162	CC	6|0	999
Gm13	21921723	C	intergenic	Glyma.13G104500.Wm82.a2.v1(dist=1997),Glyma.13G104600.Wm82.a2.v1(dist=5124)	TT	0|9	141	CC	8|0	999
Gm13	21921739	T	intergenic	Glyma.13G104500.Wm82.a2.v1(dist=2013),Glyma.13G104600.Wm82.a2.v1(dist=5108)	GG	0|7	100	TT	8|0	999
Gm13	21921748	C	intergenic	Glyma.13G104500.Wm82.a2.v1(dist=2022),Glyma.13G104600.Wm82.a2.v1(dist=5099)	AA	0|8	132	CC	7|0	999
Gm13	21921946	C	intergenic	Glyma.13G104500.Wm82.a2.v1(dist=2220),Glyma.13G104600.Wm82.a2.v1(dist=4901)	AA	0|8	205	CC	8|0	999
Gm13	21922094	A	intergenic	Glyma.13G104500.Wm82.a2.v1(dist=2368),Glyma.13G104600.Wm82.a2.v1(dist=4753)	TT	0|6	185	AA	5|0	999
Gm13	21922171	G	intergenic	Glyma.13G104500.Wm82.a2.v1(dist=2445),Glyma.13G104600.Wm82.a2.v1(dist=4676)	AA	0|6	175	GG	4|0	999
Gm13	21922339	A	intergenic	Glyma.13G104500.Wm82.a2.v1(dist=2613),Glyma.13G104600.Wm82.a2.v1(dist=4508)	TT	0|5	132	AA	5|0	999
Gm13	21922524	T	intergenic	Glyma.13G104500.Wm82.a2.v1(dist=2798),Glyma.13G104600.Wm82.a2.v1(dist=4323)	CC	0|9	228	TT	7|0	999
Gm13	21923041	A	intergenic	Glyma.13G104500.Wm82.a2.v1(dist=3315),Glyma.13G104600.Wm82.a2.v1(dist=3806)	GG	0|8	228	AA	4|0	999
Gm13	21923237	A	intergenic	Glyma.13G104500.Wm82.a2.v1(dist=3511),Glyma.13G104600.Wm82.a2.v1(dist=3610)	GG	0|7	190	AA	5|0	999
Gm13	21923449	C	intergenic	Glyma.13G104500.Wm82.a2.v1(dist=3723),Glyma.13G104600.Wm82.a2.v1(dist=3398)	TT	0|4	121	CC	5|0	999
Gm13	21924051	C	intergenic	Glyma.13G104500.Wm82.a2.v1(dist=4325),Glyma.13G104600.Wm82.a2.v1(dist=2796)	TT	0|6	116	CC	4|0	999
Gm13	21924501	G	intergenic	Glyma.13G104500.Wm82.a2.v1(dist=4775),Glyma.13G104600.Wm82.a2.v1(dist=2346)	AA	1|5	129	GG	6|0	999
Gm13	21925145	G	intergenic	Glyma.13G104500.Wm82.a2.v1(dist=5419),Glyma.13G104600.Wm82.a2.v1(dist=1702)	AA	0|8	140	GG	4|0	999
Gm13	21925554	C	intergenic	Glyma.13G104500.Wm82.a2.v1(dist=5828),Glyma.13G104600.Wm82.a2.v1(dist=1293)	TT	0|8	222	CC	5|0	999
Gm13	21925794	G	intergenic	Glyma.13G104500.Wm82.a2.v1(dist=6068),Glyma.13G104600.Wm82.a2.v1(dist=1053)	AA	0|8	212	GG	5|0	999
Gm13	21926052	A	upstream	Glyma.13G104600.Wm82.a2.v1	TT	0|12	228	AA	3|0	126
Gm13	21926470	G	upstream	Glyma.13G104600.Wm82.a2.v1	CC	0|5	153	GG	9|0	999
Gm13	21926992	A	exonic	Glyma.13G104600.Wm82.a2.v1	CC	0|9	213	AA	7|0	999
Gm13	21927166	T	exonic	Glyma.13G104600.Wm82.a2.v1	CC	0|8	222	TT	7|0	999
Gm13	21928331	A	intronic	Glyma.13G104600.Wm82.a2.v1	TT	0|5	140	AA	8|0	999
Gm13	21928332	T	intronic	Glyma.13G104600.Wm82.a2.v1	GG	0|5	137	TT	8|0	999
Gm13	21929039	T	intronic	Glyma.13G104600.Wm82.a2.v1	GG	0|6	175	TT	7|0	999
Gm13	21930180	A	intronic	Glyma.13G104600.Wm82.a2.v1	CC	0|5	134	AA	9|0	999
Gm13	21930639	C	intronic	Glyma.13G104600.Wm82.a2.v1	GG	0|10	228	CC	5|0	999
Gm13	21932347	C	downstream	Glyma.13G104600.Wm82.a2.v1	TT	0|8	199	CC	10|0	999
Gm13	21932486	A	downstream	Glyma.13G104600.Wm82.a2.v1	GG	0|12	228	AA	7|0	999
Gm13	21932559	T	downstream	Glyma.13G104600.Wm82.a2.v1	CC	0|10	226	TT	4|0	999
Gm13	21932605	T	downstream	Glyma.13G104600.Wm82.a2.v1	AA	0|9	218	TT	4|0	999
Gm13	21932970	A	intergenic	Glyma.13G104600.Wm82.a2.v1(dist=1232),Glyma.13G104700.Wm82.a2.v1(dist=2524)	GG	0|7	167	AA	5|0	999
Gm13	21933464	C	intergenic	Glyma.13G104600.Wm82.a2.v1(dist=1726),Glyma.13G104700.Wm82.a2.v1(dist=2030)	AA	0|10	228	CC	12|0	999
Gm13	21933900	C	intergenic	Glyma.13G104600.Wm82.a2.v1(dist=2162),Glyma.13G104700.Wm82.a2.v1(dist=1594)	GG	0|6	126	CC	9|0	999
Gm13	21934079	C	intergenic	Glyma.13G104600.Wm82.a2.v1(dist=2341),Glyma.13G104700.Wm82.a2.v1(dist=1415)	GG	0|7	168	CC	7|0	999
Gm13	21934120	G	intergenic	Glyma.13G104600.Wm82.a2.v1(dist=2382),Glyma.13G104700.Wm82.a2.v1(dist=1374)	AA	0|7	173	GG	6|0	999
Gm13	21934985	G	downstream	Glyma.13G104700.Wm82.a2.v1	AA	0|7	174	GG	3|0	129
Gm13	21935100	G	downstream	Glyma.13G104700.Wm82.a2.v1	CC	0|9	228	GG	4|0	999
Gm13	21935362	A	downstream	Glyma.13G104700.Wm82.a2.v1	TT	0|8	225	AA	6|0	999
Gm13	21936574	C	exonic	Glyma.13G104700.Wm82.a2.v1	TT	0|6	144	CC	5|0	999
Gm13	21937408	C	intronic	Glyma.13G104700.Wm82.a2.v1	TT	0|10	228	CC	12|0	999
Gm13	21938107	C	intronic	Glyma.13G104700.Wm82.a2.v1	TT	0|6	170	CC	10|0	999
Gm13	21938259	A	intronic	Glyma.13G104700.Wm82.a2.v1	TT	0|4	127	AA	9|0	999
Gm13	21938664	G	intronic	Glyma.13G104700.Wm82.a2.v1	AA	0|4	102	GG	4|0	999
Gm13	21938712	A	intronic	Glyma.13G104700.Wm82.a2.v1	GG	0|4	105	AA	4|0	999
Gm13	21939326	T	exonic	Glyma.13G104700.Wm82.a2.v1	CC	0|5	122	TT	5|0	999
Gm13	21939923	A	upstream	Glyma.13G104700.Wm82.a2.v1	TT	0|7	137	AA	6|0	999
Gm13	21940125	C	upstream	Glyma.13G104700.Wm82.a2.v1	AA	0|9	225	CC	13|0	999
Gm13	21940624	G	intergenic	Glyma.13G104700.Wm82.a2.v1(dist=1089),Glyma.13G104800.Wm82.a2.v1(dist=4104)	AA	0|5	146	GG	8|0	999
Gm13	21940682	G	intergenic	Glyma.13G104700.Wm82.a2.v1(dist=1147),Glyma.13G104800.Wm82.a2.v1(dist=4046)	AA	0|5	136	GG	8|0	999
Gm13	21941730	A	intergenic	Glyma.13G104700.Wm82.a2.v1(dist=2195),Glyma.13G104800.Wm82.a2.v1(dist=2998)	CC	0|6	152	AA	7|0	999
Gm13	21941819	G	intergenic	Glyma.13G104700.Wm82.a2.v1(dist=2284),Glyma.13G104800.Wm82.a2.v1(dist=2909)	AA	0|7	202	GG	10|0	999
Gm13	21942525	C	intergenic	Glyma.13G104700.Wm82.a2.v1(dist=2990),Glyma.13G104800.Wm82.a2.v1(dist=2203)	GG	0|11	228	CC	4|0	999
Gm13	21942775	T	intergenic	Glyma.13G104700.Wm82.a2.v1(dist=3240),Glyma.13G104800.Wm82.a2.v1(dist=1953)	CC	0|8	145	TT	4|0	999
Gm13	21942778	T	intergenic	Glyma.13G104700.Wm82.a2.v1(dist=3243),Glyma.13G104800.Wm82.a2.v1(dist=1950)	CC	0|8	148	TT	4|0	999
Gm13	21942793	T	intergenic	Glyma.13G104700.Wm82.a2.v1(dist=3258),Glyma.13G104800.Wm82.a2.v1(dist=1935)	AA	0|9	156	TT	5|0	999
Gm13	21943121	A	intergenic	Glyma.13G104700.Wm82.a2.v1(dist=3586),Glyma.13G104800.Wm82.a2.v1(dist=1607)	CC	0|5	129	AA	7|0	999
Gm13	21943268	A	intergenic	Glyma.13G104700.Wm82.a2.v1(dist=3733),Glyma.13G104800.Wm82.a2.v1(dist=1460)	CC	0|5	162	AA	8|0	999
Gm13	21943824	G	upstream	Glyma.13G104800.Wm82.a2.v1	AA	0|5	114	GG	4|0	149
Gm13	21944221	A	upstream	Glyma.13G104800.Wm82.a2.v1	GG	0|5	140	AA	5|0	999
Gm13	21944791	A	UTR5	Glyma.13G104800.Wm82.a2.v1	TT	0|10	228	AA	7|0	999
Gm13	21945227	A	intronic	Glyma.13G104800.Wm82.a2.v1	TT	0|8	221	AA	5|0	999
Gm13	21945389	T	intronic	Glyma.13G104800.Wm82.a2.v1	CC	0|6	158	TT	3|0	142
Gm13	21945511	C	exonic	Glyma.13G104800.Wm82.a2.v1	GG	0|6	142	CC	6|0	999
Gm13	21945543	C	exonic	Glyma.13G104800.Wm82.a2.v1	TT	0|8	173	CC	7|0	999
Gm13	21946217	T	intronic	Glyma.13G104800.Wm82.a2.v1	AA	0|8	222	TT	6|0	999
Gm13	21946326	G	intronic	Glyma.13G104800.Wm82.a2.v1	AA	0|8	194	GG	5|0	999
Gm13	21946399	C	intronic	Glyma.13G104800.Wm82.a2.v1	TT	0|7	182	CC	3|0	132
Gm13	21946439	T	intronic	Glyma.13G104800.Wm82.a2.v1	CC	0|8	186	TT	5|0	999
Gm13	21946575	A	intronic	Glyma.13G104800.Wm82.a2.v1	GG	0|8	218	AA	6|0	999
Gm13	21947283	T	exonic	Glyma.13G104800.Wm82.a2.v1	CC	0|8	198	TT	7|0	999
Gm13	21947567	C	intronic	Glyma.13G104800.Wm82.a2.v1	GG	0|7	174	CC	12|0	999
Gm13	21947933	T	intronic	Glyma.13G104800.Wm82.a2.v1	CC	0|4	118	TT	11|0	999
Gm13	21948563	T	intronic	Glyma.13G104800.Wm82.a2.v1	GG	0|11	228	TT	5|0	999
Gm13	21948774	G	exonic	Glyma.13G104800.Wm82.a2.v1	AA	0|7	171	GG	4|0	999
Gm13	21948777	A	UTR3	Glyma.13G104800.Wm82.a2.v1	TT	0|7	179	AA	4|0	999
Gm13	21949037	C	downstream	Glyma.13G104800.Wm82.a2.v1	AA	0|7	187	CC	9|0	999
Gm13	21949057	T	downstream	Glyma.13G104800.Wm82.a2.v1	GG	0|7	181	TT	9|0	999
Gm13	21949479	T	downstream	Glyma.13G104800.Wm82.a2.v1	CC	0|8	223	TT	12|0	999
Gm13	21949575	A	downstream	Glyma.13G104800.Wm82.a2.v1	GG	0|7	174	AA	10|0	999
Gm13	21949594	T	downstream	Glyma.13G104800.Wm82.a2.v1	CC	0|5	142	TT	10|0	999
Gm13	21950174	T	intergenic	Glyma.13G104800.Wm82.a2.v1(dist=1164),Glyma.13G104900.Wm82.a2.v1(dist=5775)	CC	0|7	161	TT	7|0	999
Gm13	21950198	A	intergenic	Glyma.13G104800.Wm82.a2.v1(dist=1188),Glyma.13G104900.Wm82.a2.v1(dist=5751)	GG	0|7	139	AA	9|0	999
Gm13	21950231	G	intergenic	Glyma.13G104800.Wm82.a2.v1(dist=1221),Glyma.13G104900.Wm82.a2.v1(dist=5718)	AA	0|8	151	GG	7|0	999
Gm13	21950323	A	intergenic	Glyma.13G104800.Wm82.a2.v1(dist=1313),Glyma.13G104900.Wm82.a2.v1(dist=5626)	GG	0|6	141	AA	13|0	999
Gm13	21950340	C	intergenic	Glyma.13G104800.Wm82.a2.v1(dist=1330),Glyma.13G104900.Wm82.a2.v1(dist=5609)	TT	0|5	125	CC	10|0	999
Gm13	21950430	A	intergenic	Glyma.13G104800.Wm82.a2.v1(dist=1420),Glyma.13G104900.Wm82.a2.v1(dist=5519)	GG	0|8	188	AA	11|0	999
Gm13	21950459	A	intergenic	Glyma.13G104800.Wm82.a2.v1(dist=1449),Glyma.13G104900.Wm82.a2.v1(dist=5490)	TT	0|8	204	AA	8|0	999
Gm13	21950991	T	intergenic	Glyma.13G104800.Wm82.a2.v1(dist=1981),Glyma.13G104900.Wm82.a2.v1(dist=4958)	CC	0|9	207	TT	10|0	999
Gm13	21951432	G	intergenic	Glyma.13G104800.Wm82.a2.v1(dist=2422),Glyma.13G104900.Wm82.a2.v1(dist=4517)	AA	0|4	116	GG	6|0	999
Gm13	21951609	G	intergenic	Glyma.13G104800.Wm82.a2.v1(dist=2599),Glyma.13G104900.Wm82.a2.v1(dist=4340)	CC	0|5	143	GG	5|0	999
Gm13	21952015	T	intergenic	Glyma.13G104800.Wm82.a2.v1(dist=3005),Glyma.13G104900.Wm82.a2.v1(dist=3934)	CC	0|11	228	TT	9|0	999
Gm13	21952029	T	intergenic	Glyma.13G104800.Wm82.a2.v1(dist=3019),Glyma.13G104900.Wm82.a2.v1(dist=3920)	CC	0|12	228	TT	13|0	999
Gm13	21952750	T	intergenic	Glyma.13G104800.Wm82.a2.v1(dist=3740),Glyma.13G104900.Wm82.a2.v1(dist=3199)	CC	0|5	120	TT	9|0	999
Gm13	21953366	C	intergenic	Glyma.13G104800.Wm82.a2.v1(dist=4356),Glyma.13G104900.Wm82.a2.v1(dist=2583)	AA	0|9	215	CC	15|0	999
Gm13	21953559	G	intergenic	Glyma.13G104800.Wm82.a2.v1(dist=4549),Glyma.13G104900.Wm82.a2.v1(dist=2390)	TT	0|6	146	GG	10|0	999
Gm13	21955447	C	downstream	Glyma.13G104900.Wm82.a2.v1	GG	0|10	228	CC	7|0	999
Gm13	21955516	T	downstream	Glyma.13G104900.Wm82.a2.v1	CC	0|5	131	TT	7|0	999
Gm13	21956344	C	intronic	Glyma.13G104900.Wm82.a2.v1	GG	0|6	177	CC	7|0	999
Gm13	21956623	G	exonic	Glyma.13G104900.Wm82.a2.v1	AA	0|9	228	GG	3|0	144
Gm13	21956753	C	UTR5	Glyma.13G104900.Wm82.a2.v1	TT	0|8	208	CC	9|0	999
Gm13	21957675	T	upstream;downstream	Glyma.13G104900.Wm82.a2.v1;Glyma.13G105000.Wm82.a2.v1	AA	0|7	178	TT	2|0	121
Gm13	21959033	T	intronic	Glyma.13G105000.Wm82.a2.v1	GG	0|11	228	TT	7|0	999
Gm13	21959251	C	intronic	Glyma.13G105000.Wm82.a2.v1	TT	0|6	139	CC	4|0	999
Gm13	21959776	G	exonic	Glyma.13G105100.Wm82.a2.v1	TT	0|8	183	GG	14|0	999
Gm13	21962189	C	UTR5	Glyma.13G105000.Wm82.a2.v1	GG	0|10	228	CC	5|0	999
Gm13	21962456	C	upstream	Glyma.13G105000.Wm82.a2.v1	TT	0|5	121	CC	8|0	999
Gm13	21964138	A	UTR3	Glyma.13G105200.Wm82.a2.v1	CC	0|10	223	AA	2|0	121
Gm13	21964747	G	intronic	Glyma.13G105200.Wm82.a2.v1	AA	0|6	177	GG	8|0	999
Gm13	21965434	C	intronic	Glyma.13G105200.Wm82.a2.v1	AA	0|5	143	CC	3|0	142
Gm13	21965929	T	intronic	Glyma.13G105200.Wm82.a2.v1	GG	0|4	114	TT	8|0	999
Gm13	21965949	C	intronic	Glyma.13G105200.Wm82.a2.v1	TT	0|4	114	CC	8|0	999
Gm13	21966102	C	intronic	Glyma.13G105200.Wm82.a2.v1	TT	0|3	102	CC	3|0	154
Gm13	21966398	C	exonic	Glyma.13G105200.Wm82.a2.v1	AA	0|4	132	CC	4|0	999
Gm13	21966577	T	intronic	Glyma.13G105200.Wm82.a2.v1	GG	0|4	114	TT	4|0	999
Gm13	21967517	A	intronic	Glyma.13G105200.Wm82.a2.v1	GG	0|5	151	AA	9|0	999
Gm13	21967795	C	intronic	Glyma.13G105200.Wm82.a2.v1	AA	0|5	152	CC	6|0	999
Gm13	21968493	T	intronic	Glyma.13G105200.Wm82.a2.v1	CC	0|7	175	TT	6|0	999
Gm13	21970744	A	UTR3	Glyma.13G105300.Wm82.a2.v1	CC	0|7	206	AA	6|0	999
Gm13	21971387	C	intronic	Glyma.13G105300.Wm82.a2.v1	TT	0|7	175	CC	6|0	999
Gm13	21972096	G	intronic	Glyma.13G105300.Wm82.a2.v1	TT	0|11	228	GG	8|0	999
Gm13	21972251	T	intronic	Glyma.13G105300.Wm82.a2.v1	CC	0|14	228	TT	10|0	999
Gm13	21972352	A	intronic	Glyma.13G105300.Wm82.a2.v1	TT	0|6	179	AA	14|0	999
Gm13	21972551	C	intronic	Glyma.13G105300.Wm82.a2.v1	TT	0|7	185	CC	13|0	999
Gm13	21972711	T	intronic	Glyma.13G105300.Wm82.a2.v1	CC	0|7	180	TT	9|0	999
Gm13	21972729	A	intronic	Glyma.13G105300.Wm82.a2.v1	GG	0|7	189	AA	9|0	999
Gm13	21972922	A	intronic	Glyma.13G105300.Wm82.a2.v1	GG	0|6	179	AA	13|0	999
Gm13	21973053	A	intronic	Glyma.13G105300.Wm82.a2.v1	TT	0|7	188	AA	12|0	999
Gm13	21973068	A	intronic	Glyma.13G105300.Wm82.a2.v1	GG	0|8	200	AA	9|0	999
Gm13	21973211	C	intronic	Glyma.13G105300.Wm82.a2.v1	TT	0|6	167	CC	9|0	999
Gm13	21973287	C	intronic	Glyma.13G105300.Wm82.a2.v1	TT	0|8	212	CC	10|0	999
Gm13	21973366	A	intronic	Glyma.13G105300.Wm82.a2.v1	GG	0|8	200	AA	9|0	999
Gm13	21973913	C	intronic	Glyma.13G105300.Wm82.a2.v1	TT	0|5	130	CC	6|0	999
Gm13	21974174	A	intronic	Glyma.13G105300.Wm82.a2.v1	GG	0|7	189	AA	8|0	999
Gm13	21974922	C	intronic	Glyma.13G105300.Wm82.a2.v1	GG	0|7	193	CC	9|0	999
Gm13	21975622	T	intronic	Glyma.13G105300.Wm82.a2.v1	CC	0|12	228	TT	7|0	999
Gm13	21975623	G	intronic	Glyma.13G105300.Wm82.a2.v1	TT	0|12	228	GG	7|0	999
Gm13	21975807	T	intronic	Glyma.13G105300.Wm82.a2.v1	GG	0|8	211	TT	5|0	999
Gm13	21977196	C	UTR5	Glyma.13G105300.Wm82.a2.v1	GG	0|7	205	CC	10|0	999
Gm13	21977607	T	upstream	Glyma.13G105300.Wm82.a2.v1	GG	0|5	153	TT	4|0	999
Gm13	21977758	G	upstream	Glyma.13G105300.Wm82.a2.v1	AA	0|4	102	GG	5|0	999
Gm13	21977764	C	upstream	Glyma.13G105300.Wm82.a2.v1	GG	0|4	102	CC	5|0	999
Gm13	21978160	C	upstream	Glyma.13G105300.Wm82.a2.v1	GG	0|5	126	CC	6|0	999
Gm13	21978164	T	upstream	Glyma.13G105300.Wm82.a2.v1	CC	0|4	108	TT	6|0	999
Gm13	21979120	C	intergenic	Glyma.13G105300.Wm82.a2.v1(dist=1640),Glyma.13G105400.Wm82.a2.v1(dist=8902)	TT	0|7	204	CC	5|0	999
Gm13	21979622	T	intergenic	Glyma.13G105300.Wm82.a2.v1(dist=2142),Glyma.13G105400.Wm82.a2.v1(dist=8400)	CC	0|11	228	TT	6|0	999
Gm13	21979939	C	intergenic	Glyma.13G105300.Wm82.a2.v1(dist=2459),Glyma.13G105400.Wm82.a2.v1(dist=8083)	TT	0|6	164	CC	3|0	144
Gm13	21980144	T	intergenic	Glyma.13G105300.Wm82.a2.v1(dist=2664),Glyma.13G105400.Wm82.a2.v1(dist=7878)	GG	0|9	209	TT	9|0	999
Gm13	21980254	T	intergenic	Glyma.13G105300.Wm82.a2.v1(dist=2774),Glyma.13G105400.Wm82.a2.v1(dist=7768)	AA	0|7	175	TT	6|0	999
Gm13	21980951	G	intergenic	Glyma.13G105300.Wm82.a2.v1(dist=3471),Glyma.13G105400.Wm82.a2.v1(dist=7071)	AA	0|4	111	GG	5|0	999
Gm13	21981145	C	intergenic	Glyma.13G105300.Wm82.a2.v1(dist=3665),Glyma.13G105400.Wm82.a2.v1(dist=6877)	TT	0|6	144	CC	2|0	105
Gm13	21981360	C	intergenic	Glyma.13G105300.Wm82.a2.v1(dist=3880),Glyma.13G105400.Wm82.a2.v1(dist=6662)	AA	0|7	179	CC	4|0	999
Gm13	21982218	G	intergenic	Glyma.13G105300.Wm82.a2.v1(dist=4738),Glyma.13G105400.Wm82.a2.v1(dist=5804)	TT	0|8	158	GG	6|0	999
Gm13	21982482	C	intergenic	Glyma.13G105300.Wm82.a2.v1(dist=5002),Glyma.13G105400.Wm82.a2.v1(dist=5540)	TT	0|4	101	CC	5|0	999
Gm13	21982878	A	intergenic	Glyma.13G105300.Wm82.a2.v1(dist=5398),Glyma.13G105400.Wm82.a2.v1(dist=5144)	TT	0|8	204	AA	11|0	999
Gm13	21983408	T	intergenic	Glyma.13G105300.Wm82.a2.v1(dist=5928),Glyma.13G105400.Wm82.a2.v1(dist=4614)	CC	0|6	142	TT	3|0	154
Gm13	21985029	A	intergenic	Glyma.13G105300.Wm82.a2.v1(dist=7549),Glyma.13G105400.Wm82.a2.v1(dist=2993)	GG	0|6	132	AA	7|0	999
Gm13	21985051	C	intergenic	Glyma.13G105300.Wm82.a2.v1(dist=7571),Glyma.13G105400.Wm82.a2.v1(dist=2971)	TT	0|6	142	CC	6|0	999
Gm13	21985201	T	intergenic	Glyma.13G105300.Wm82.a2.v1(dist=7721),Glyma.13G105400.Wm82.a2.v1(dist=2821)	AA	0|8	226	TT	5|0	999
Gm13	21985977	T	intergenic	Glyma.13G105300.Wm82.a2.v1(dist=8497),Glyma.13G105400.Wm82.a2.v1(dist=2045)	CC	0|8	205	TT	6|0	999
Gm13	21986209	T	intergenic	Glyma.13G105300.Wm82.a2.v1(dist=8729),Glyma.13G105400.Wm82.a2.v1(dist=1813)	CC	0|5	129	TT	6|0	999
Gm13	21986385	A	intergenic	Glyma.13G105300.Wm82.a2.v1(dist=8905),Glyma.13G105400.Wm82.a2.v1(dist=1637)	GG	0|10	228	AA	6|0	999
Gm13	21987767	C	upstream	Glyma.13G105400.Wm82.a2.v1	AA	0|8	210	CC	6|0	999
Gm13	21987811	C	upstream	Glyma.13G105400.Wm82.a2.v1	TT	0|4	110	CC	8|0	999
Gm13	21988141	T	intronic	Glyma.13G105400.Wm82.a2.v1	CC	0|12	228	TT	5|0	999
Gm13	21988346	A	exonic	Glyma.13G105400.Wm82.a2.v1	GG	0|7	172	AA	4|0	999
Gm13	21990016	C	exonic	Glyma.13G105400.Wm82.a2.v1	TT	0|8	199	CC	3|0	132
Gm13	21990838	T	intronic	Glyma.13G105400.Wm82.a2.v1	AA	0|5	147	TT	10|0	999
Gm13	21992828	T	intergenic	Glyma.13G105400.Wm82.a2.v1(dist=1134),Glyma.13G105500.Wm82.a2.v1(dist=3618)	CC	0|5	127	TT	6|0	999
Gm13	21992878	C	intergenic	Glyma.13G105400.Wm82.a2.v1(dist=1184),Glyma.13G105500.Wm82.a2.v1(dist=3568)	TT	0|4	107	CC	4|0	999
Gm13	21992952	T	intergenic	Glyma.13G105400.Wm82.a2.v1(dist=1258),Glyma.13G105500.Wm82.a2.v1(dist=3494)	CC	0|6	163	TT	3|0	141
Gm13	21993055	G	intergenic	Glyma.13G105400.Wm82.a2.v1(dist=1361),Glyma.13G105500.Wm82.a2.v1(dist=3391)	TT	0|6	150	GG	3|0	113
Gm13	21993164	A	intergenic	Glyma.13G105400.Wm82.a2.v1(dist=1470),Glyma.13G105500.Wm82.a2.v1(dist=3282)	TT	0|6	134	AA	3|0	151
Gm13	21993487	G	intergenic	Glyma.13G105400.Wm82.a2.v1(dist=1793),Glyma.13G105500.Wm82.a2.v1(dist=2959)	AA	0|8	153	GG	7|0	999
Gm13	21993492	G	intergenic	Glyma.13G105400.Wm82.a2.v1(dist=1798),Glyma.13G105500.Wm82.a2.v1(dist=2954)	AA	0|9	164	GG	7|0	999
Gm13	21993551	C	intergenic	Glyma.13G105400.Wm82.a2.v1(dist=1857),Glyma.13G105500.Wm82.a2.v1(dist=2895)	TT	0|11	170	CC	10|0	999
Gm13	21993585	T	intergenic	Glyma.13G105400.Wm82.a2.v1(dist=1891),Glyma.13G105500.Wm82.a2.v1(dist=2861)	CC	0|14	228	TT	10|0	999
Gm13	21993776	G	intergenic	Glyma.13G105400.Wm82.a2.v1(dist=2082),Glyma.13G105500.Wm82.a2.v1(dist=2670)	AA	0|12	228	GG	6|0	999
Gm13	21993926	A	intergenic	Glyma.13G105400.Wm82.a2.v1(dist=2232),Glyma.13G105500.Wm82.a2.v1(dist=2520)	GG	0|8	197	AA	5|0	999
Gm13	21994715	A	intergenic	Glyma.13G105400.Wm82.a2.v1(dist=3021),Glyma.13G105500.Wm82.a2.v1(dist=1731)	TT	0|6	141	AA	3|0	139
Gm13	21994991	T	intergenic	Glyma.13G105400.Wm82.a2.v1(dist=3297),Glyma.13G105500.Wm82.a2.v1(dist=1455)	GG	0|7	186	TT	6|0	999
Gm13	21995063	C	intergenic	Glyma.13G105400.Wm82.a2.v1(dist=3369),Glyma.13G105500.Wm82.a2.v1(dist=1383)	GG	0|7	164	CC	6|0	999
Gm13	21995332	T	intergenic	Glyma.13G105400.Wm82.a2.v1(dist=3638),Glyma.13G105500.Wm82.a2.v1(dist=1114)	CC	0|6	155	TT	5|0	999
Gm13	21995337	G	intergenic	Glyma.13G105400.Wm82.a2.v1(dist=3643),Glyma.13G105500.Wm82.a2.v1(dist=1109)	AA	0|6	153	GG	5|0	999
Gm13	21995456	C	downstream	Glyma.13G105500.Wm82.a2.v1	TT	0|10	228	CC	3|0	999
Gm13	21995508	A	downstream	Glyma.13G105500.Wm82.a2.v1	GG	0|12	228	AA	4|0	999
Gm13	21995645	A	downstream	Glyma.13G105500.Wm82.a2.v1	CC	0|11	228	AA	3|0	130
Gm13	21995799	T	downstream	Glyma.13G105500.Wm82.a2.v1	GG	0|7	196	TT	6|0	999
Gm13	21995999	C	downstream	Glyma.13G105500.Wm82.a2.v1	AA	0|4	120	CC	7|0	999
Gm13	21996529	C	exonic	Glyma.13G105500.Wm82.a2.v1	TT	0|8	207	CC	6|0	999
Gm13	21996730	T	exonic	Glyma.13G105500.Wm82.a2.v1	AA	0|6	174	TT	8|0	999
Gm13	21997090	A	intronic	Glyma.13G105500.Wm82.a2.v1	GG	0|4	107	AA	2|0	103
Gm13	21997321	G	intronic	Glyma.13G105500.Wm82.a2.v1	AA	0|9	226	GG	7|0	999
Gm13	21997346	G	intronic	Glyma.13G105500.Wm82.a2.v1	AA	0|10	228	GG	7|0	999
Gm13	21997397	A	intronic	Glyma.13G105500.Wm82.a2.v1	GG	0|5	121	AA	5|0	999
Gm13	21998343	C	intronic	Glyma.13G105500.Wm82.a2.v1	TT	0|10	228	CC	7|0	999
Gm13	21999451	A	intronic	Glyma.13G105500.Wm82.a2.v1	GG	0|6	136	AA	2|0	105
Gm13	21999522	T	intronic	Glyma.13G105500.Wm82.a2.v1	CC	0|5	132	TT	4|0	154
Gm13	21999657	C	intronic	Glyma.13G105500.Wm82.a2.v1	GG	0|6	109	CC	10|0	999
Gm13	21999670	C	intronic	Glyma.13G105500.Wm82.a2.v1	GG	0|6	107	CC	11|0	999
Gm13	22000254	C	intronic	Glyma.13G105500.Wm82.a2.v1	TT	0|5	118	CC	4|0	154
Gm13	22000354	G	intronic	Glyma.13G105500.Wm82.a2.v1	AA	0|8	187	GG	6|0	999
Gm13	22000523	A	intronic	Glyma.13G105500.Wm82.a2.v1	GG	0|11	228	AA	5|0	999
Gm13	22000810	A	intronic	Glyma.13G105500.Wm82.a2.v1	TT	0|7	192	AA	8|0	999
Gm13	22002166	T	exonic	Glyma.13G105500.Wm82.a2.v1	CC	0|11	228	TT	10|0	999
Gm13	22003033	T	intronic	Glyma.13G105500.Wm82.a2.v1	AA	0|8	212	TT	7|0	999
Gm13	22004485	T	upstream;downstream	Glyma.13G105500.Wm82.a2.v1;Glyma.13G105600.Wm82.a2.v1	AA	0|8	212	TT	8|0	999
Gm13	22004494	C	upstream;downstream	Glyma.13G105500.Wm82.a2.v1;Glyma.13G105600.Wm82.a2.v1	TT	0|8	212	CC	8|0	999
Gm13	22004609	C	upstream;downstream	Glyma.13G105500.Wm82.a2.v1;Glyma.13G105600.Wm82.a2.v1	AA	0|4	120	CC	9|0	999
Gm13	22004678	C	downstream	Glyma.13G105600.Wm82.a2.v1	AA	0|5	117	CC	5|0	999
Gm13	22005772	C	UTR3	Glyma.13G105600.Wm82.a2.v1	AA	0|5	148	CC	6|0	999
Gm13	22005773	A	UTR3	Glyma.13G105600.Wm82.a2.v1	GG	0|5	141	AA	6|0	999
Gm13	22007462	A	intronic	Glyma.13G105600.Wm82.a2.v1	TT	0|17	228	AA	6|0	999
Gm13	22008870	A	upstream	Glyma.13G105600.Wm82.a2.v1	GG	0|5	101	AA	4|0	999
Gm13	22009417	G	upstream	Glyma.13G105600.Wm82.a2.v1	AA	0|6	165	GG	10|0	999
Gm13	22009529	T	upstream	Glyma.13G105600.Wm82.a2.v1	GG	0|6	108	TT	8|0	999
Gm13	22009585	G	upstream	Glyma.13G105600.Wm82.a2.v1	AA	0|7	111	GG	7|0	999
Gm13	22009919	T	intergenic	Glyma.13G105600.Wm82.a2.v1(dist=1184),Glyma.13G105700.Wm82.a2.v1(dist=6644)	CC	0|11	138	TT	5|0	999
Gm13	22009966	C	intergenic	Glyma.13G105600.Wm82.a2.v1(dist=1231),Glyma.13G105700.Wm82.a2.v1(dist=6597)	GG	0|9	167	CC	7|0	999
Gm13	22010032	T	intergenic	Glyma.13G105600.Wm82.a2.v1(dist=1297),Glyma.13G105700.Wm82.a2.v1(dist=6531)	CC	0|10	196	TT	7|0	999
Gm13	22010051	A	intergenic	Glyma.13G105600.Wm82.a2.v1(dist=1316),Glyma.13G105700.Wm82.a2.v1(dist=6512)	GG	0|9	169	AA	7|0	999
Gm13	22010558	A	intergenic	Glyma.13G105600.Wm82.a2.v1(dist=1823),Glyma.13G105700.Wm82.a2.v1(dist=6005)	TT	0|4	100	AA	4|0	999
Gm13	22010740	T	intergenic	Glyma.13G105600.Wm82.a2.v1(dist=2005),Glyma.13G105700.Wm82.a2.v1(dist=5823)	CC	0|8	192	TT	6|0	999
Gm13	22010771	C	intergenic	Glyma.13G105600.Wm82.a2.v1(dist=2036),Glyma.13G105700.Wm82.a2.v1(dist=5792)	TT	0|8	152	CC	5|0	999
Gm13	22010772	G	intergenic	Glyma.13G105600.Wm82.a2.v1(dist=2037),Glyma.13G105700.Wm82.a2.v1(dist=5791)	CC	0|8	144	GG	6|0	999
Gm13	22011110	T	intergenic	Glyma.13G105600.Wm82.a2.v1(dist=2375),Glyma.13G105700.Wm82.a2.v1(dist=5453)	GG	0|6	104	TT	5|0	999
Gm13	22011117	A	intergenic	Glyma.13G105600.Wm82.a2.v1(dist=2382),Glyma.13G105700.Wm82.a2.v1(dist=5446)	TT	0|6	118	AA	5|0	999
Gm13	22011343	G	intergenic	Glyma.13G105600.Wm82.a2.v1(dist=2608),Glyma.13G105700.Wm82.a2.v1(dist=5220)	CC	0|7	187	GG	4|0	999
Gm13	22011393	T	intergenic	Glyma.13G105600.Wm82.a2.v1(dist=2658),Glyma.13G105700.Wm82.a2.v1(dist=5170)	AA	0|8	206	TT	4|0	999
Gm13	22011877	C	intergenic	Glyma.13G105600.Wm82.a2.v1(dist=3142),Glyma.13G105700.Wm82.a2.v1(dist=4686)	TT	0|7	188	CC	3|0	144
Gm13	22011993	A	intergenic	Glyma.13G105600.Wm82.a2.v1(dist=3258),Glyma.13G105700.Wm82.a2.v1(dist=4570)	GG	0|6	174	AA	5|0	999
Gm13	22012826	A	intergenic	Glyma.13G105600.Wm82.a2.v1(dist=4091),Glyma.13G105700.Wm82.a2.v1(dist=3737)	TT	0|6	158	AA	6|0	999
Gm13	22012829	T	intergenic	Glyma.13G105600.Wm82.a2.v1(dist=4094),Glyma.13G105700.Wm82.a2.v1(dist=3734)	AA	0|6	161	TT	6|0	999
Gm13	22013209	A	intergenic	Glyma.13G105600.Wm82.a2.v1(dist=4474),Glyma.13G105700.Wm82.a2.v1(dist=3354)	CC	0|5	134	AA	7|0	999
Gm13	22013272	C	intergenic	Glyma.13G105600.Wm82.a2.v1(dist=4537),Glyma.13G105700.Wm82.a2.v1(dist=3291)	AA	0|5	132	CC	10|0	999
Gm13	22014303	A	intergenic	Glyma.13G105600.Wm82.a2.v1(dist=5568),Glyma.13G105700.Wm82.a2.v1(dist=2260)	TT	0|6	159	AA	2|0	112
Gm13	22014553	T	intergenic	Glyma.13G105600.Wm82.a2.v1(dist=5818),Glyma.13G105700.Wm82.a2.v1(dist=2010)	AA	0|8	196	TT	5|0	999
Gm13	22015085	A	intergenic	Glyma.13G105600.Wm82.a2.v1(dist=6350),Glyma.13G105700.Wm82.a2.v1(dist=1478)	TT	0|7	175	AA	7|0	999
Gm13	22015098	A	intergenic	Glyma.13G105600.Wm82.a2.v1(dist=6363),Glyma.13G105700.Wm82.a2.v1(dist=1465)	TT	0|9	227	AA	7|0	999
Gm13	22015574	A	upstream	Glyma.13G105700.Wm82.a2.v1	TT	0|8	209	AA	5|0	999
Gm13	22015677	C	upstream	Glyma.13G105700.Wm82.a2.v1	AA	0|8	213	CC	3|0	146
Gm13	22015825	A	upstream	Glyma.13G105700.Wm82.a2.v1	GG	0|11	228	AA	2|0	121
Gm13	22016619	T	UTR5	Glyma.13G105700.Wm82.a2.v1	CC	0|6	167	TT	8|0	999
Gm13	22016851	T	exonic	Glyma.13G105700.Wm82.a2.v1	GG	0|5	151	TT	5|0	999
Gm13	22019143	C	downstream	Glyma.13G105700.Wm82.a2.v1	GG	0|4	119	CC	10|0	999
Gm13	22020055	C	intergenic	Glyma.13G105700.Wm82.a2.v1(dist=1147),Glyma.13G105800.Wm82.a2.v1(dist=2717)	AA	0|10	115	CC	9|0	999
Gm13	22020166	T	intergenic	Glyma.13G105700.Wm82.a2.v1(dist=1258),Glyma.13G105800.Wm82.a2.v1(dist=2606)	CC	0|8	185	TT	5|0	999
Gm13	22020521	A	intergenic	Glyma.13G105700.Wm82.a2.v1(dist=1613),Glyma.13G105800.Wm82.a2.v1(dist=2251)	GG	0|5	117	AA	6|0	999
Gm13	22020632	G	intergenic	Glyma.13G105700.Wm82.a2.v1(dist=1724),Glyma.13G105800.Wm82.a2.v1(dist=2140)	TT	0|8	153	GG	6|0	999
Gm13	22020661	A	intergenic	Glyma.13G105700.Wm82.a2.v1(dist=1753),Glyma.13G105800.Wm82.a2.v1(dist=2111)	GG	0|10	167	AA	6|0	999
Gm13	22020669	A	intergenic	Glyma.13G105700.Wm82.a2.v1(dist=1761),Glyma.13G105800.Wm82.a2.v1(dist=2103)	GG	0|10	167	AA	4|0	999
Gm13	22022264	T	upstream	Glyma.13G105800.Wm82.a2.v1	CC	0|6	170	TT	8|0	999
Gm13	22022525	A	upstream	Glyma.13G105800.Wm82.a2.v1	TT	0|6	162	AA	4|0	999
Gm13	22025465	A	downstream	Glyma.13G105800.Wm82.a2.v1	GG	0|6	153	AA	2|0	112
Gm13	22026399	G	intergenic	Glyma.13G105800.Wm82.a2.v1(dist=1008),Glyma.13G105900.Wm82.a2.v1(dist=2337)	CC	0|7	201	GG	12|0	999
Gm13	22030217	T	intronic	Glyma.13G105900.Wm82.a2.v1	CC	0|7	188	TT	2|0	105
Gm13	22030424	A	intronic	Glyma.13G105900.Wm82.a2.v1	GG	0|13	228	AA	9|0	999
Gm13	22032017	A	intronic	Glyma.13G105900.Wm82.a2.v1	GG	0|8	181	AA	3|0	144
Gm13	22032079	C	intronic	Glyma.13G105900.Wm82.a2.v1	TT	0|10	207	CC	3|0	142
Gm13	22032102	C	intronic	Glyma.13G105900.Wm82.a2.v1	TT	0|10	201	CC	3|0	142
Gm13	22032910	G	intronic	Glyma.13G105900.Wm82.a2.v1	CC	0|7	185	GG	10|0	999
Gm13	22033385	C	exonic	Glyma.13G105900.Wm82.a2.v1	GG	0|7	181	CC	8|0	999
Gm13	22033949	C	intronic	Glyma.13G105900.Wm82.a2.v1	TT	0|8	228	CC	3|0	149
Gm13	22036234	C	intergenic	Glyma.13G105900.Wm82.a2.v1(dist=1300),Glyma.13G106000.Wm82.a2.v1(dist=1580)	AA	0|4	118	CC	9|0	999
Gm13	22037355	G	downstream	Glyma.13G106000.Wm82.a2.v1	AA	0|12	228	GG	5|0	999
Gm13	22037576	A	downstream	Glyma.13G106000.Wm82.a2.v1	TT	0|6	175	AA	9|0	999
Gm13	22038516	T	UTR5	Glyma.13G106000.Wm82.a2.v1	GG	0|7	182	TT	6|0	999
Gm13	22039643	A	UTR3	Glyma.13G106100.Wm82.a2.v1	CC	0|4	102	AA	9|0	999
Gm13	22040661	A	intronic	Glyma.13G106100.Wm82.a2.v1	GG	0|5	138	AA	4|0	999
Gm13	22040739	C	intronic	Glyma.13G106100.Wm82.a2.v1	AA	0|6	145	CC	4|0	154
Gm13	22040854	T	intronic	Glyma.13G106100.Wm82.a2.v1	GG	0|9	179	TT	3|0	154
Gm13	22040862	G	intronic	Glyma.13G106100.Wm82.a2.v1	AA	0|9	166	GG	3|0	132
Gm13	22040878	G	intronic	Glyma.13G106100.Wm82.a2.v1	AA	0|7	142	GG	6|0	999
Gm13	22041190	C	intronic	Glyma.13G106100.Wm82.a2.v1	TT	0|9	228	CC	6|0	999
Gm13	22041418	G	intronic	Glyma.13G106100.Wm82.a2.v1	AA	0|10	228	GG	2|0	112
Gm13	22041474	C	intronic	Glyma.13G106100.Wm82.a2.v1	TT	0|8	170	CC	2|0	112
Gm13	22041510	A	intronic	Glyma.13G106100.Wm82.a2.v1	TT	0|7	173	AA	3|0	151
Gm13	22041685	T	intronic	Glyma.13G106100.Wm82.a2.v1	CC	0|5	152	TT	4|0	157
Gm13	22041841	G	intronic	Glyma.13G106100.Wm82.a2.v1	AA	0|7	179	GG	9|0	999
Gm13	22041934	A	intronic	Glyma.13G106100.Wm82.a2.v1	CC	0|8	184	AA	10|0	999
Gm13	22042122	C	intronic	Glyma.13G106100.Wm82.a2.v1	TT	0|6	153	CC	5|0	999
Gm13	22042479	C	intronic	Glyma.13G106100.Wm82.a2.v1	TT	0|8	194	CC	8|0	999
Gm13	22042715	G	intronic	Glyma.13G106100.Wm82.a2.v1	TT	0|7	181	GG	6|0	999
Gm13	22042890	C	intronic	Glyma.13G106100.Wm82.a2.v1	TT	0|10	228	CC	9|0	999
Gm13	22043324	C	intronic	Glyma.13G106100.Wm82.a2.v1	AA	0|6	154	CC	5|0	999
Gm13	22043400	A	intronic	Glyma.13G106100.Wm82.a2.v1	GG	0|6	170	AA	8|0	999
Gm13	22044673	A	intronic	Glyma.13G106100.Wm82.a2.v1	GG	0|7	165	AA	6|0	999
Gm13	22044769	G	intronic	Glyma.13G106100.Wm82.a2.v1	AA	0|6	159	GG	5|0	999
Gm13	22044833	C	intronic	Glyma.13G106100.Wm82.a2.v1	TT	0|5	134	CC	9|0	999
Gm13	22045271	C	intronic	Glyma.13G106100.Wm82.a2.v1	TT	0|10	227	CC	3|0	146
Gm13	22046372	G	intronic	Glyma.13G106100.Wm82.a2.v1	TT	0|5	127	GG	5|0	999
Gm13	22046558	C	intronic	Glyma.13G106100.Wm82.a2.v1	TT	0|6	162	CC	4|0	154
Gm13	22047424	G	intronic	Glyma.13G106100.Wm82.a2.v1	TT	0|9	228	GG	8|0	999
Gm13	22047534	A	exonic	Glyma.13G106100.Wm82.a2.v1	GG	0|10	228	AA	9|0	999
Gm13	22047692	G	exonic	Glyma.13G106100.Wm82.a2.v1	AA	0|6	182	GG	6|0	999
Gm13	22048382	T	upstream	Glyma.13G106100.Wm82.a2.v1	CC	0|5	137	TT	2|0	114
Gm13	22048664	C	upstream	Glyma.13G106100.Wm82.a2.v1	TT	0|5	115	CC	10|0	999
Gm13	22048800	T	upstream	Glyma.13G106100.Wm82.a2.v1	AA	0|5	138	TT	9|0	999
Gm13	22049133	T	intergenic	Glyma.13G106100.Wm82.a2.v1(dist=1274),Glyma.13G106200.Wm82.a2.v1(dist=3831)	AA	0|5	117	TT	6|0	999
Gm13	22050509	C	intergenic	Glyma.13G106100.Wm82.a2.v1(dist=2650),Glyma.13G106200.Wm82.a2.v1(dist=2455)	CC	8|0	999	TT	0|5	141
Gm13	22057343	A	UTR3	Glyma.13G106300.Wm82.a2.v1	TT	0|5	133	AA	6|0	999
Gm13	22072281	C	intergenic	Glyma.13G106400.Wm82.a2.v1(dist=4135),Glyma.13G106500.Wm82.a2.v1(dist=5379)	AA	0|6	159	CC	4|0	999
Gm13	22075521	T	intergenic	Glyma.13G106400.Wm82.a2.v1(dist=7375),Glyma.13G106500.Wm82.a2.v1(dist=2139)	AA	0|5	107	TT	5|0	999
Gm13	22076129	C	intergenic	Glyma.13G106400.Wm82.a2.v1(dist=7983),Glyma.13G106500.Wm82.a2.v1(dist=1531)	TT	0|8	219	CC	2|0	114
Gm13	22076250	T	intergenic	Glyma.13G106400.Wm82.a2.v1(dist=8104),Glyma.13G106500.Wm82.a2.v1(dist=1410)	AA	0|9	228	TT	10|0	999
Gm13	22076316	C	intergenic	Glyma.13G106400.Wm82.a2.v1(dist=8170),Glyma.13G106500.Wm82.a2.v1(dist=1344)	TT	0|9	185	CC	11|0	999
Gm13	22076381	A	intergenic	Glyma.13G106400.Wm82.a2.v1(dist=8235),Glyma.13G106500.Wm82.a2.v1(dist=1279)	CC	0|6	151	AA	10|0	999
Gm13	22076577	T	intergenic	Glyma.13G106400.Wm82.a2.v1(dist=8431),Glyma.13G106500.Wm82.a2.v1(dist=1083)	AA	0|9	190	TT	4|0	999
Gm13	22076819	A	upstream	Glyma.13G106500.Wm82.a2.v1	CC	0|10	228	AA	8|0	999
Gm13	22076972	A	upstream	Glyma.13G106500.Wm82.a2.v1	GG	0|5	133	AA	6|0	999
Gm13	22077193	G	upstream	Glyma.13G106500.Wm82.a2.v1	TT	0|9	110	GG	5|0	999
Gm13	22077201	T	upstream	Glyma.13G106500.Wm82.a2.v1	CC	0|8	102	TT	5|0	999
Gm13	22077237	G	upstream	Glyma.13G106500.Wm82.a2.v1	AA	0|8	141	GG	4|0	999
Gm13	22077450	G	upstream	Glyma.13G106500.Wm82.a2.v1	TT	0|6	149	GG	8|0	999
Gm13	22077544	C	upstream	Glyma.13G106500.Wm82.a2.v1	TT	0|5	118	CC	5|0	999
Gm13	22077587	C	upstream	Glyma.13G106500.Wm82.a2.v1	GG	0|6	141	CC	5|0	999
Gm13	22077673	T	splicing	Glyma.13G106500.Wm82.a2.v1(Glyma.13G106500.1.Wm82.a2.v1:exon1:c.12+2T>C)	CC	0|8	147	TT	4|0	999
Gm13	22078031	G	intronic	Glyma.13G106500.Wm82.a2.v1	AA	0|8	172	GG	10|0	999
Gm13	22078086	C	intronic	Glyma.13G106500.Wm82.a2.v1	AA	0|15	226	CC	10|0	999
Gm13	22078094	T	intronic	Glyma.13G106500.Wm82.a2.v1	CC	0|14	219	TT	11|0	999
Gm13	22078429	A	intronic	Glyma.13G106500.Wm82.a2.v1	CC	0|7	180	AA	5|0	999
Gm13	22078912	A	intronic	Glyma.13G106500.Wm82.a2.v1	TT	0|6	179	AA	9|0	999
Gm13	22079118	A	exonic	Glyma.13G106500.Wm82.a2.v1	GG	0|5	129	AA	9|0	999
Gm13	22081455	C	downstream	Glyma.13G106500.Wm82.a2.v1,Glyma.13G106600.Wm82.a2.v1	GG	0|4	123	CC	5|0	999
Gm13	22083292	C	intronic	Glyma.13G106600.Wm82.a2.v1	CC	2|0	112	AA	0|4	110
Gm13	22084691	T	upstream	Glyma.13G106600.Wm82.a2.v1	AA	0|5	143	TT	3|0	133
Gm13	22087963	C	intergenic	Glyma.13G106600.Wm82.a2.v1(dist=3733),Glyma.13G106700.Wm82.a2.v1(dist=11872)	TT	0|6	150	CC	7|0	999
Gm13	22087976	T	intergenic	Glyma.13G106600.Wm82.a2.v1(dist=3746),Glyma.13G106700.Wm82.a2.v1(dist=11859)	CC	0|6	131	TT	7|0	999
Gm13	22088048	C	intergenic	Glyma.13G106600.Wm82.a2.v1(dist=3818),Glyma.13G106700.Wm82.a2.v1(dist=11787)	GG	0|7	161	CC	7|0	999
Gm13	22088114	G	intergenic	Glyma.13G106600.Wm82.a2.v1(dist=3884),Glyma.13G106700.Wm82.a2.v1(dist=11721)	AA	0|7	161	GG	5|0	999
Gm13	22088482	A	intergenic	Glyma.13G106600.Wm82.a2.v1(dist=4252),Glyma.13G106700.Wm82.a2.v1(dist=11353)	TT	0|5	152	AA	4|0	999
Gm13	22088667	A	intergenic	Glyma.13G106600.Wm82.a2.v1(dist=4437),Glyma.13G106700.Wm82.a2.v1(dist=11168)	CC	0|7	214	AA	8|0	999
Gm13	22088816	C	intergenic	Glyma.13G106600.Wm82.a2.v1(dist=4586),Glyma.13G106700.Wm82.a2.v1(dist=11019)	TT	0|5	136	CC	10|0	999
Gm13	22088878	T	intergenic	Glyma.13G106600.Wm82.a2.v1(dist=4648),Glyma.13G106700.Wm82.a2.v1(dist=10957)	GG	0|8	193	TT	9|0	999
Gm13	22088937	C	intergenic	Glyma.13G106600.Wm82.a2.v1(dist=4707),Glyma.13G106700.Wm82.a2.v1(dist=10898)	AA	0|10	228	CC	8|0	999
Gm13	22101049	C	intronic	Glyma.13G106700.Wm82.a2.v1	TT	0|7	178	CC	7|0	999
Gm13	22119471	C	UTR3	Glyma.13G106800.Wm82.a2.v1,Glyma.13G106900.Wm82.a2.v1	GG	0|8	201	CC	5|0	999
Gm13	22132952	G	intergenic	Glyma.13G106900.Wm82.a2.v1(dist=8702),Glyma.13G107000.Wm82.a2.v1(dist=13245)	CC	0|12	228	GG	6|0	999
Gm13	22158898	C	intergenic	Glyma.13G107000.Wm82.a2.v1(dist=6826),Glyma.13G107100.Wm82.a2.v1(dist=7505)	TT	0|6	154	CC	8|0	999
Gm13	22176474	C	intronic	Glyma.13G107300.Wm82.a2.v1	GG	0|6	154	CC	4|0	999
Gm13	22191411	G	exonic	Glyma.13G107400.Wm82.a2.v1	AA	0|5	139	GG	7|0	999
Gm13	22231008	A	upstream	Glyma.13G107900.Wm82.a2.v1	TT	0|7	171	AA	12|0	999
Gm13	22231199	T	intergenic	Glyma.13G107900.Wm82.a2.v1(dist=1143),Glyma.13G108000.Wm82.a2.v1(dist=5697)	CC	0|5	157	TT	12|0	999
Gm13	22231430	A	intergenic	Glyma.13G107900.Wm82.a2.v1(dist=1374),Glyma.13G108000.Wm82.a2.v1(dist=5466)	GG	0|5	143	AA	8|0	999
Gm13	22231610	T	intergenic	Glyma.13G107900.Wm82.a2.v1(dist=1554),Glyma.13G108000.Wm82.a2.v1(dist=5286)	AA	0|5	132	TT	12|0	999
Gm13	22232115	A	intergenic	Glyma.13G107900.Wm82.a2.v1(dist=2059),Glyma.13G108000.Wm82.a2.v1(dist=4781)	TT	0|6	179	AA	7|0	999
Gm13	22232279	A	intergenic	Glyma.13G107900.Wm82.a2.v1(dist=2223),Glyma.13G108000.Wm82.a2.v1(dist=4617)	GG	0|4	107	AA	6|0	999
Gm13	22232479	G	intergenic	Glyma.13G107900.Wm82.a2.v1(dist=2423),Glyma.13G108000.Wm82.a2.v1(dist=4417)	AA	0|5	128	GG	7|0	999
Gm13	22232609	C	intergenic	Glyma.13G107900.Wm82.a2.v1(dist=2553),Glyma.13G108000.Wm82.a2.v1(dist=4287)	AA	0|9	228	CC	5|0	999
Gm13	22233331	A	intergenic	Glyma.13G107900.Wm82.a2.v1(dist=3275),Glyma.13G108000.Wm82.a2.v1(dist=3565)	TT	0|4	122	AA	10|0	999
Gm13	22233360	C	intergenic	Glyma.13G107900.Wm82.a2.v1(dist=3304),Glyma.13G108000.Wm82.a2.v1(dist=3536)	TT	0|5	133	CC	9|0	999
Gm13	22233607	C	intergenic	Glyma.13G107900.Wm82.a2.v1(dist=3551),Glyma.13G108000.Wm82.a2.v1(dist=3289)	TT	0|8	197	CC	12|0	999
Gm13	22233726	A	intergenic	Glyma.13G107900.Wm82.a2.v1(dist=3670),Glyma.13G108000.Wm82.a2.v1(dist=3170)	CC	0|4	103	AA	9|0	999
Gm13	22234223	A	intergenic	Glyma.13G107900.Wm82.a2.v1(dist=4167),Glyma.13G108000.Wm82.a2.v1(dist=2673)	GG	0|5	148	AA	3|0	154
Gm13	22234849	C	intergenic	Glyma.13G107900.Wm82.a2.v1(dist=4793),Glyma.13G108000.Wm82.a2.v1(dist=2047)	AA	0|7	182	CC	6|0	999
Gm13	22234854	C	intergenic	Glyma.13G107900.Wm82.a2.v1(dist=4798),Glyma.13G108000.Wm82.a2.v1(dist=2042)	TT	0|7	177	CC	6|0	999
Gm13	22235597	C	intergenic	Glyma.13G107900.Wm82.a2.v1(dist=5541),Glyma.13G108000.Wm82.a2.v1(dist=1299)	GG	0|13	228	CC	7|0	999
Gm13	22235624	C	intergenic	Glyma.13G107900.Wm82.a2.v1(dist=5568),Glyma.13G108000.Wm82.a2.v1(dist=1272)	AA	0|11	208	CC	7|0	999
Gm13	22235704	A	intergenic	Glyma.13G107900.Wm82.a2.v1(dist=5648),Glyma.13G108000.Wm82.a2.v1(dist=1192)	GG	0|13	228	AA	6|0	999
Gm13	22236578	G	downstream	Glyma.13G108000.Wm82.a2.v1	TT	0|4	124	GG	7|0	999
Gm13	22238678	T	upstream	Glyma.13G108000.Wm82.a2.v1	CC	0|4	111	TT	6|0	999
Gm13	22238751	C	upstream	Glyma.13G108000.Wm82.a2.v1	AA	0|4	108	CC	5|0	999
Gm13	22239217	A	upstream	Glyma.13G108000.Wm82.a2.v1	GG	0|11	228	AA	7|0	999
Gm13	22239447	G	intergenic	Glyma.13G108000.Wm82.a2.v1(dist=1217),Glyma.13G108100.Wm82.a2.v1(dist=2357)	AA	0|8	215	GG	2|0	114
Gm13	22240241	G	intergenic	Glyma.13G108000.Wm82.a2.v1(dist=2011),Glyma.13G108100.Wm82.a2.v1(dist=1563)	AA	0|13	228	GG	11|0	999
Gm13	22240320	C	intergenic	Glyma.13G108000.Wm82.a2.v1(dist=2090),Glyma.13G108100.Wm82.a2.v1(dist=1484)	AA	0|10	127	CC	8|0	999
Gm13	22241090	C	downstream	Glyma.13G108100.Wm82.a2.v1	TT	0|5	124	CC	5|0	999
Gm13	22241107	C	downstream	Glyma.13G108100.Wm82.a2.v1	TT	0|5	118	CC	4|0	150
Gm13	22242330	G	UTR3	Glyma.13G108100.Wm82.a2.v1	CC	0|9	228	GG	10|0	999
Gm13	22242924	A	UTR3	Glyma.13G108100.Wm82.a2.v1	CC	0|4	127	AA	4|0	157
Gm13	22243352	T	exonic	Glyma.13G108100.Wm82.a2.v1	AA	0|6	159	TT	7|0	999
Gm13	22244080	C	intronic	Glyma.13G108100.Wm82.a2.v1	GG	0|7	174	CC	8|0	999
Gm13	22244745	A	intronic	Glyma.13G108100.Wm82.a2.v1	TT	0|7	187	AA	5|0	999
Gm13	22245565	A	intronic	Glyma.13G108100.Wm82.a2.v1	GG	0|6	166	AA	11|0	999
Gm13	22246323	T	intronic	Glyma.13G108100.Wm82.a2.v1	CC	0|8	206	TT	2|0	103
Gm13	22247002	A	intronic	Glyma.13G108100.Wm82.a2.v1	GG	0|6	172	AA	5|0	999
Gm13	22247697	T	UTR5	Glyma.13G108100.Wm82.a2.v1	CC	0|6	175	TT	10|0	999
Gm13	22248172	A	upstream	Glyma.13G108100.Wm82.a2.v1	GG	0|8	223	AA	2|0	112
Gm13	22248330	A	upstream	Glyma.13G108100.Wm82.a2.v1	GG	0|5	125	AA	6|0	999
Gm13	22248372	A	upstream	Glyma.13G108100.Wm82.a2.v1	CC	0|8	158	AA	7|0	999
Gm13	22248451	A	upstream	Glyma.13G108100.Wm82.a2.v1	TT	0|8	170	AA	5|0	999
Gm13	22248654	C	upstream	Glyma.13G108100.Wm82.a2.v1	TT	0|11	228	CC	11|0	999
Gm13	22248734	A	upstream	Glyma.13G108100.Wm82.a2.v1	GG	0|10	228	AA	10|0	999
Gm13	22248779	T	upstream	Glyma.13G108100.Wm82.a2.v1	CC	0|8	182	TT	7|0	999
Gm13	22248903	G	upstream	Glyma.13G108100.Wm82.a2.v1	CC	0|6	102	GG	6|0	999
Gm13	22253143	T	intronic	Glyma.13G108200.Wm82.a2.v1	AA	0|6	158	TT	8|0	999
Gm13	22253918	G	intronic	Glyma.13G108200.Wm82.a2.v1	AA	0|6	173	GG	7|0	999
Gm13	22254210	A	exonic	Glyma.13G108200.Wm82.a2.v1	GG	0|9	223	AA	6|0	999
Gm13	22254409	G	intronic	Glyma.13G108200.Wm82.a2.v1	AA	0|13	228	GG	9|0	999
Gm13	22254953	A	exonic	Glyma.13G108200.Wm82.a2.v1	GG	0|8	206	AA	4|0	999
Gm13	22256353	T	UTR3	Glyma.13G108200.Wm82.a2.v1	AA	0|6	114	TT	15|0	999
Gm13	22256520	A	downstream	Glyma.13G108200.Wm82.a2.v1	GG	0|11	228	AA	7|0	999
Gm13	22256623	G	downstream	Glyma.13G108200.Wm82.a2.v1	TT	0|7	146	GG	6|0	999
Gm13	22256866	T	downstream	Glyma.13G108200.Wm82.a2.v1	GG	0|5	126	TT	3|0	130
Gm13	22257073	T	downstream	Glyma.13G108200.Wm82.a2.v1	CC	0|5	132	TT	8|0	999
Gm13	22257738	A	intergenic	Glyma.13G108200.Wm82.a2.v1(dist=1281),Glyma.13G108300.Wm82.a2.v1(dist=4943)	GG	0|6	177	AA	8|0	999
Gm13	22257884	T	intergenic	Glyma.13G108200.Wm82.a2.v1(dist=1427),Glyma.13G108300.Wm82.a2.v1(dist=4797)	AA	0|4	108	TT	9|0	999
Gm13	22258255	C	intergenic	Glyma.13G108200.Wm82.a2.v1(dist=1798),Glyma.13G108300.Wm82.a2.v1(dist=4426)	AA	0|13	228	CC	5|0	999
Gm13	22258488	A	intergenic	Glyma.13G108200.Wm82.a2.v1(dist=2031),Glyma.13G108300.Wm82.a2.v1(dist=4193)	TT	0|9	214	AA	8|0	999
Gm13	22259025	C	intergenic	Glyma.13G108200.Wm82.a2.v1(dist=2568),Glyma.13G108300.Wm82.a2.v1(dist=3656)	TT	0|7	191	CC	8|0	999
Gm13	22259392	A	intergenic	Glyma.13G108200.Wm82.a2.v1(dist=2935),Glyma.13G108300.Wm82.a2.v1(dist=3289)	GG	0|9	143	AA	8|0	999
Gm13	22259423	G	intergenic	Glyma.13G108200.Wm82.a2.v1(dist=2966),Glyma.13G108300.Wm82.a2.v1(dist=3258)	CC	0|7	122	GG	9|0	999
Gm13	22259432	T	intergenic	Glyma.13G108200.Wm82.a2.v1(dist=2975),Glyma.13G108300.Wm82.a2.v1(dist=3249)	CC	0|7	122	TT	9|0	999
Gm13	22259658	C	intergenic	Glyma.13G108200.Wm82.a2.v1(dist=3201),Glyma.13G108300.Wm82.a2.v1(dist=3023)	TT	0|5	101	CC	6|0	999
Gm13	22259798	T	intergenic	Glyma.13G108200.Wm82.a2.v1(dist=3341),Glyma.13G108300.Wm82.a2.v1(dist=2883)	CC	0|9	214	TT	7|0	999
Gm13	22259948	A	intergenic	Glyma.13G108200.Wm82.a2.v1(dist=3491),Glyma.13G108300.Wm82.a2.v1(dist=2733)	GG	0|6	175	AA	5|0	999
Gm13	22260037	A	intergenic	Glyma.13G108200.Wm82.a2.v1(dist=3580),Glyma.13G108300.Wm82.a2.v1(dist=2644)	GG	0|5	129	AA	4|0	999
Gm13	22260160	A	intergenic	Glyma.13G108200.Wm82.a2.v1(dist=3703),Glyma.13G108300.Wm82.a2.v1(dist=2521)	GG	0|9	117	AA	4|0	999
Gm13	22260167	T	intergenic	Glyma.13G108200.Wm82.a2.v1(dist=3710),Glyma.13G108300.Wm82.a2.v1(dist=2514)	CC	0|10	146	TT	6|0	999
Gm13	22260213	A	intergenic	Glyma.13G108200.Wm82.a2.v1(dist=3756),Glyma.13G108300.Wm82.a2.v1(dist=2468)	GG	0|13	188	AA	6|0	999
Gm13	22260317	T	intergenic	Glyma.13G108200.Wm82.a2.v1(dist=3860),Glyma.13G108300.Wm82.a2.v1(dist=2364)	CC	0|13	228	TT	11|0	999
Gm13	22260466	C	intergenic	Glyma.13G108200.Wm82.a2.v1(dist=4009),Glyma.13G108300.Wm82.a2.v1(dist=2215)	TT	0|7	136	CC	7|0	999
Gm13	22260513	G	intergenic	Glyma.13G108200.Wm82.a2.v1(dist=4056),Glyma.13G108300.Wm82.a2.v1(dist=2168)	CC	0|10	166	GG	9|0	999
Gm13	22260523	A	intergenic	Glyma.13G108200.Wm82.a2.v1(dist=4066),Glyma.13G108300.Wm82.a2.v1(dist=2158)	GG	0|10	154	AA	9|0	999
Gm13	22260737	G	intergenic	Glyma.13G108200.Wm82.a2.v1(dist=4280),Glyma.13G108300.Wm82.a2.v1(dist=1944)	AA	0|5	114	GG	8|0	999
Gm13	22260805	T	intergenic	Glyma.13G108200.Wm82.a2.v1(dist=4348),Glyma.13G108300.Wm82.a2.v1(dist=1876)	AA	0|5	116	TT	6|0	999
Gm13	22260873	A	intergenic	Glyma.13G108200.Wm82.a2.v1(dist=4416),Glyma.13G108300.Wm82.a2.v1(dist=1808)	GG	0|7	155	AA	4|0	999
Gm13	22260955	T	intergenic	Glyma.13G108200.Wm82.a2.v1(dist=4498),Glyma.13G108300.Wm82.a2.v1(dist=1726)	CC	0|6	113	TT	6|0	999
Gm13	22275813	C	exonic	Glyma.13G108500.Wm82.a2.v1	TT	0|5	155	CC	6|0	999
Gm13	22292456	G	upstream	Glyma.13G108800.Wm82.a2.v1	AA	0|9	228	GG	16|0	999
Gm13	22292899	A	UTR5	Glyma.13G108800.Wm82.a2.v1	TT	0|6	156	AA	8|0	999
Gm13	22293024	G	intronic	Glyma.13G108800.Wm82.a2.v1	AA	0|8	190	GG	7|0	999
Gm13	22293228	A	exonic	Glyma.13G108800.Wm82.a2.v1	TT	0|10	228	AA	5|0	999
Gm13	22294957	A	intronic	Glyma.13G108900.Wm82.a2.v1	CC	0|6	128	AA	4|0	999
Gm13	22295984	A	UTR3	Glyma.13G108900.Wm82.a2.v1	GG	0|10	228	AA	8|0	999
Gm13	22296117	C	UTR3	Glyma.13G108900.Wm82.a2.v1	TT	0|9	220	CC	4|0	999
Gm13	22296595	A	downstream	Glyma.13G108900.Wm82.a2.v1,Glyma.13G109000.Wm82.a2.v1	CC	0|9	210	AA	4|0	152
Gm13	22296719	G	downstream	Glyma.13G108900.Wm82.a2.v1,Glyma.13G109000.Wm82.a2.v1	AA	0|11	228	GG	5|0	999
Gm13	22296834	G	downstream	Glyma.13G108900.Wm82.a2.v1,Glyma.13G109000.Wm82.a2.v1	AA	0|12	228	GG	7|0	999
Gm13	22297278	C	downstream	Glyma.13G109000.Wm82.a2.v1	AA	0|8	218	CC	9|0	999
Gm13	22297765	A	UTR3	Glyma.13G109000.Wm82.a2.v1	GG	0|6	172	AA	7|0	999
Gm13	22297935	G	UTR3	Glyma.13G109000.Wm82.a2.v1	AA	0|8	212	GG	10|0	999
Gm13	22298981	G	upstream	Glyma.13G109000.Wm82.a2.v1	TT	0|6	138	GG	6|0	999
Gm13	22299013	T	upstream	Glyma.13G109000.Wm82.a2.v1	CC	0|6	134	TT	6|0	999
Gm13	22299022	G	upstream	Glyma.13G109000.Wm82.a2.v1	AA	0|5	111	GG	6|0	999
Gm13	22299339	T	upstream	Glyma.13G109000.Wm82.a2.v1	CC	0|7	175	TT	5|0	999
Gm13	22299357	C	upstream	Glyma.13G109000.Wm82.a2.v1	TT	0|8	183	CC	6|0	999
Gm13	22300368	A	intergenic	Glyma.13G109000.Wm82.a2.v1(dist=1846),Glyma.13G109100.Wm82.a2.v1(dist=3904)	TT	0|6	170	AA	6|0	999
Gm13	22301680	T	intergenic	Glyma.13G109000.Wm82.a2.v1(dist=3158),Glyma.13G109100.Wm82.a2.v1(dist=2592)	CC	0|5	136	TT	14|0	999
Gm13	22301945	A	intergenic	Glyma.13G109000.Wm82.a2.v1(dist=3423),Glyma.13G109100.Wm82.a2.v1(dist=2327)	GG	0|12	228	AA	9|0	999
Gm13	22302186	C	intergenic	Glyma.13G109000.Wm82.a2.v1(dist=3664),Glyma.13G109100.Wm82.a2.v1(dist=2086)	AA	0|5	138	CC	8|0	999
Gm13	22303521	T	upstream	Glyma.13G109100.Wm82.a2.v1	AA	0|5	136	TT	13|0	999
Gm13	22303848	T	upstream	Glyma.13G109100.Wm82.a2.v1	CC	0|5	143	TT	6|0	999
Gm13	22304070	T	upstream	Glyma.13G109100.Wm82.a2.v1	AA	0|6	159	TT	6|0	999
Gm13	22305011	C	intronic	Glyma.13G109100.Wm82.a2.v1	AA	0|11	228	CC	8|0	999
Gm13	22315091	G	upstream	Glyma.13G109200.Wm82.a2.v1	CC	0|8	180	GG	6|0	999
Gm13	22315584	A	upstream	Glyma.13G109200.Wm82.a2.v1	TT	0|6	140	AA	3|0	144
Gm13	22315639	A	intergenic	Glyma.13G109200.Wm82.a2.v1(dist=1012),Glyma.13G109300.Wm82.a2.v1(dist=1190)	GG	0|6	164	AA	6|0	999
Gm13	22316295	A	downstream	Glyma.13G109300.Wm82.a2.v1	CC	0|7	185	AA	5|0	999
Gm13	22316302	A	downstream	Glyma.13G109300.Wm82.a2.v1	TT	0|6	166	AA	4|0	157
Gm13	22316531	C	downstream	Glyma.13G109300.Wm82.a2.v1	TT	0|4	118	CC	3|0	146
Gm13	22318110	G	intronic	Glyma.13G109300.Wm82.a2.v1	AA	0|5	148	GG	4|0	999
Gm13	22318233	A	intronic	Glyma.13G109300.Wm82.a2.v1	CC	0|7	207	AA	8|0	999
Gm13	22318753	G	UTR3	Glyma.13G109300.Wm82.a2.v1	AA	0|7	158	GG	6|0	999
Gm13	22318762	A	UTR3	Glyma.13G109300.Wm82.a2.v1	CC	0|7	156	AA	6|0	999
Gm13	22318973	C	UTR3	Glyma.13G109300.Wm82.a2.v1	TT	0|8	209	CC	10|0	999
Gm13	22319189	C	UTR3	Glyma.13G109300.Wm82.a2.v1	TT	0|5	128	CC	8|0	999
Gm13	22319278	T	intronic	Glyma.13G109300.Wm82.a2.v1	GG	0|7	153	TT	3|0	125
Gm13	22320314	C	upstream	Glyma.13G109300.Wm82.a2.v1,Glyma.13G109400.Wm82.a2.v1	TT	0|6	162	CC	5|0	999
Gm13	22320565	A	upstream	Glyma.13G109300.Wm82.a2.v1,Glyma.13G109400.Wm82.a2.v1	GG	0|5	145	AA	5|0	999
Gm13	22324842	C	intergenic	Glyma.13G109400.Wm82.a2.v1(dist=2523),Glyma.13G109500.Wm82.a2.v1(dist=4511)	AA	0|5	101	CC	9|0	999
Gm13	22324978	G	intergenic	Glyma.13G109400.Wm82.a2.v1(dist=2659),Glyma.13G109500.Wm82.a2.v1(dist=4375)	AA	0|4	116	GG	8|0	999
Gm13	22326462	A	intergenic	Glyma.13G109400.Wm82.a2.v1(dist=4143),Glyma.13G109500.Wm82.a2.v1(dist=2891)	TT	0|4	111	AA	5|0	999
Gm13	22327312	G	intergenic	Glyma.13G109400.Wm82.a2.v1(dist=4993),Glyma.13G109500.Wm82.a2.v1(dist=2041)	AA	0|8	202	GG	3|0	126
Gm13	22327623	A	intergenic	Glyma.13G109400.Wm82.a2.v1(dist=5304),Glyma.13G109500.Wm82.a2.v1(dist=1730)	GG	0|7	193	AA	6|0	999
Gm13	22327852	T	intergenic	Glyma.13G109400.Wm82.a2.v1(dist=5533),Glyma.13G109500.Wm82.a2.v1(dist=1501)	AA	0|7	197	TT	3|0	141
Gm13	22327943	T	intergenic	Glyma.13G109400.Wm82.a2.v1(dist=5624),Glyma.13G109500.Wm82.a2.v1(dist=1410)	GG	0|5	136	TT	3|0	999
Gm13	22328301	G	intergenic	Glyma.13G109400.Wm82.a2.v1(dist=5982),Glyma.13G109500.Wm82.a2.v1(dist=1052)	AA	0|5	132	GG	9|0	999
Gm13	22350888	T	intergenic	Glyma.13G109600.Wm82.a2.v1(dist=1624),Glyma.13G109700.Wm82.a2.v1(dist=3442)	AA	0|6	156	TT	3|0	154
Gm13	22351889	C	intergenic	Glyma.13G109600.Wm82.a2.v1(dist=2625),Glyma.13G109700.Wm82.a2.v1(dist=2441)	AA	0|8	175	CC	8|0	999
Gm13	22351942	T	intergenic	Glyma.13G109600.Wm82.a2.v1(dist=2678),Glyma.13G109700.Wm82.a2.v1(dist=2388)	AA	0|7	190	TT	11|0	999
Gm13	22352111	A	intergenic	Glyma.13G109600.Wm82.a2.v1(dist=2847),Glyma.13G109700.Wm82.a2.v1(dist=2219)	GG	0|9	208	AA	8|0	999
Gm13	22352112	G	intergenic	Glyma.13G109600.Wm82.a2.v1(dist=2848),Glyma.13G109700.Wm82.a2.v1(dist=2218)	AA	0|9	213	GG	8|0	999
Gm13	22352151	G	intergenic	Glyma.13G109600.Wm82.a2.v1(dist=2887),Glyma.13G109700.Wm82.a2.v1(dist=2179)	AA	0|8	180	GG	5|0	999
Gm13	22352258	T	intergenic	Glyma.13G109600.Wm82.a2.v1(dist=2994),Glyma.13G109700.Wm82.a2.v1(dist=2072)	CC	0|8	206	TT	3|0	132
Gm13	22352317	C	intergenic	Glyma.13G109600.Wm82.a2.v1(dist=3053),Glyma.13G109700.Wm82.a2.v1(dist=2013)	TT	0|8	204	CC	3|0	146
Gm13	22354455	C	intronic	Glyma.13G109700.Wm82.a2.v1	TT	0|3	106	CC	7|0	999
Gm13	22356060	G	intronic	Glyma.13G109700.Wm82.a2.v1	CC	0|9	212	GG	4|0	999
Gm13	22356758	T	intronic	Glyma.13G109700.Wm82.a2.v1	GG	0|10	228	TT	10|0	999
Gm13	22356888	G	intronic	Glyma.13G109700.Wm82.a2.v1	AA	0|8	209	GG	8|0	999
Gm13	22356973	G	intronic	Glyma.13G109700.Wm82.a2.v1	AA	0|10	228	GG	5|0	999
Gm13	22357136	T	intronic	Glyma.13G109700.Wm82.a2.v1	GG	0|7	191	TT	6|0	999
Gm13	22357456	T	intronic	Glyma.13G109700.Wm82.a2.v1	AA	0|4	102	TT	4|0	999
Gm13	22358211	G	intronic	Glyma.13G109700.Wm82.a2.v1	CC	0|10	228	GG	4|0	999
Gm13	22358486	C	intronic	Glyma.13G109700.Wm82.a2.v1	TT	0|11	228	CC	7|0	999
Gm13	22358759	T	intronic	Glyma.13G109700.Wm82.a2.v1	CC	0|6	140	TT	7|0	999
Gm13	22358815	A	intronic	Glyma.13G109700.Wm82.a2.v1	GG	0|5	135	AA	7|0	999
Gm13	22359141	A	intronic	Glyma.13G109700.Wm82.a2.v1	GG	0|11	228	AA	8|0	999
Gm13	22360863	A	downstream	Glyma.13G109700.Wm82.a2.v1	GG	0|13	228	AA	5|0	999
Gm13	22361693	A	intergenic	Glyma.13G109700.Wm82.a2.v1(dist=1332),Glyma.13G109800.Wm82.a2.v1(dist=2277)	TT	0|7	205	AA	6|0	999
Gm13	22362102	C	intergenic	Glyma.13G109700.Wm82.a2.v1(dist=1741),Glyma.13G109800.Wm82.a2.v1(dist=1868)	GG	0|6	175	CC	10|0	999
Gm13	22362285	G	intergenic	Glyma.13G109700.Wm82.a2.v1(dist=1924),Glyma.13G109800.Wm82.a2.v1(dist=1685)	AA	0|6	150	GG	8|0	999
Gm13	22362311	C	intergenic	Glyma.13G109700.Wm82.a2.v1(dist=1950),Glyma.13G109800.Wm82.a2.v1(dist=1659)	TT	0|9	211	CC	7|0	999
Gm13	22362726	G	intergenic	Glyma.13G109700.Wm82.a2.v1(dist=2365),Glyma.13G109800.Wm82.a2.v1(dist=1244)	TT	0|6	170	GG	6|0	999
Gm13	22363234	T	upstream	Glyma.13G109800.Wm82.a2.v1	AA	0|7	187	TT	8|0	999
Gm13	22363359	A	upstream	Glyma.13G109800.Wm82.a2.v1	TT	0|6	145	AA	7|0	999
Gm13	22364647	C	intronic	Glyma.13G109800.Wm82.a2.v1	TT	0|5	122	CC	4|0	999
Gm13	22364969	G	intronic	Glyma.13G109800.Wm82.a2.v1	TT	0|4	121	GG	3|0	142
Gm13	22365204	T	exonic	Glyma.13G109800.Wm82.a2.v1	CC	0|6	184	TT	12|0	999
Gm13	22365553	A	exonic	Glyma.13G109800.Wm82.a2.v1	TT	0|6	164	AA	7|0	999
Gm13	22366790	C	upstream;downstream	Glyma.13G109900.Wm82.a2.v1;Glyma.13G109800.Wm82.a2.v1	TT	0|5	106	CC	6|0	999
Gm13	22366812	C	upstream;downstream	Glyma.13G109900.Wm82.a2.v1;Glyma.13G109800.Wm82.a2.v1	TT	0|6	147	CC	8|0	999
Gm13	22366908	A	upstream;downstream	Glyma.13G109900.Wm82.a2.v1;Glyma.13G109800.Wm82.a2.v1	TT	0|5	120	AA	6|0	999
Gm13	22367210	A	upstream;downstream	Glyma.13G109900.Wm82.a2.v1;Glyma.13G109800.Wm82.a2.v1	GG	0|5	127	AA	10|0	999
Gm13	22367291	G	upstream	Glyma.13G109900.Wm82.a2.v1	AA	0|7	186	GG	8|0	999
Gm13	22367843	T	intronic	Glyma.13G109900.Wm82.a2.v1	AA	0|6	164	TT	6|0	999
Gm13	22368173	T	intronic	Glyma.13G109900.Wm82.a2.v1	CC	0|7	208	TT	6|0	999
Gm13	22368899	A	exonic	Glyma.13G109900.Wm82.a2.v1	CC	0|11	228	AA	10|0	999
Gm13	22369474	T	downstream	Glyma.13G109900.Wm82.a2.v1,Glyma.13G110000.Wm82.a2.v1	GG	0|7	189	TT	5|0	999
Gm13	22370279	A	UTR3	Glyma.13G110000.Wm82.a2.v1	GG	0|7	172	AA	4|0	999
Gm13	22370549	A	intronic	Glyma.13G110000.Wm82.a2.v1	GG	0|6	178	AA	9|0	999
Gm13	22371175	G	intronic	Glyma.13G110000.Wm82.a2.v1	AA	0|11	228	GG	9|0	999
Gm13	22371386	C	intronic	Glyma.13G110000.Wm82.a2.v1	TT	0|11	228	CC	8|0	999
Gm13	22371431	A	intronic	Glyma.13G110000.Wm82.a2.v1	CC	0|11	228	AA	10|0	999
Gm13	22371739	G	intronic	Glyma.13G110000.Wm82.a2.v1	AA	0|6	161	GG	9|0	999
Gm13	22374324	G	intronic	Glyma.13G110000.Wm82.a2.v1	AA	0|11	228	GG	5|0	999
Gm13	22374397	T	intronic	Glyma.13G110000.Wm82.a2.v1	CC	0|9	228	TT	5|0	999
Gm13	22376151	A	upstream	Glyma.13G110000.Wm82.a2.v1	GG	0|5	111	AA	6|0	999
Gm13	22376181	A	upstream	Glyma.13G110000.Wm82.a2.v1	GG	0|8	171	AA	5|0	999
Gm13	22376539	T	upstream	Glyma.13G110000.Wm82.a2.v1	AA	0|6	141	TT	18|0	999
Gm13	22376878	A	intergenic	Glyma.13G110000.Wm82.a2.v1(dist=1181),Glyma.13G110100.Wm82.a2.v1(dist=2369)	GG	0|12	228	AA	6|0	999
Gm13	22377080	T	intergenic	Glyma.13G110000.Wm82.a2.v1(dist=1383),Glyma.13G110100.Wm82.a2.v1(dist=2167)	CC	0|7	195	TT	3|0	119
Gm13	22378327	A	upstream	Glyma.13G110100.Wm82.a2.v1	GG	0|5	115	AA	7|0	999
Gm13	22381255	G	exonic	Glyma.13G110100.Wm82.a2.v1	AA	0|9	222	GG	6|0	999
Gm13	22381358	A	exonic	Glyma.13G110100.Wm82.a2.v1	GG	0|9	228	AA	6|0	999
Gm13	22382529	C	exonic	Glyma.13G110100.Wm82.a2.v1	TT	0|8	148	CC	4|0	999
Gm13	22382551	T	exonic	Glyma.13G110100.Wm82.a2.v1	CC	0|7	138	TT	4|0	999
Gm13	22382755	A	UTR3	Glyma.13G110100.Wm82.a2.v1	GG	0|7	166	AA	3|0	129
Gm13	22383672	G	UTR3	Glyma.13G110100.Wm82.a2.v1	TT	0|6	173	GG	8|0	999
Gm13	22383798	C	downstream	Glyma.13G110100.Wm82.a2.v1,Glyma.13G110200.Wm82.a2.v1	AA	0|9	228	CC	6|0	999
Gm13	22383945	G	downstream	Glyma.13G110100.Wm82.a2.v1,Glyma.13G110200.Wm82.a2.v1	TT	0|6	109	GG	4|0	999
Gm13	22384108	T	downstream	Glyma.13G110100.Wm82.a2.v1,Glyma.13G110200.Wm82.a2.v1	CC	0|6	126	TT	11|0	999
Gm13	22384153	A	downstream	Glyma.13G110100.Wm82.a2.v1,Glyma.13G110200.Wm82.a2.v1	GG	0|6	131	AA	11|0	999
Gm13	22384281	A	downstream	Glyma.13G110100.Wm82.a2.v1,Glyma.13G110200.Wm82.a2.v1	GG	0|5	150	AA	7|0	999
Gm13	22384822	T	exonic	Glyma.13G110200.Wm82.a2.v1	CC	0|4	125	TT	7|0	999
Gm13	22386566	C	intronic	Glyma.13G110200.Wm82.a2.v1	CC	18|0	999	TT	0|11	228
Gm13	22389707	A	UTR3	Glyma.13G110300.Wm82.a2.v1	GG	0|5	159	AA	4|0	999
Gm13	22392947	A	upstream	Glyma.13G110300.Wm82.a2.v1	GG	0|5	131	AA	9|0	999
Gm13	22392956	C	upstream	Glyma.13G110300.Wm82.a2.v1	GG	0|5	131	CC	9|0	999
Gm13	22393143	A	upstream	Glyma.13G110300.Wm82.a2.v1	GG	0|8	189	AA	8|0	999
Gm13	22393190	A	upstream	Glyma.13G110300.Wm82.a2.v1	CC	0|10	228	AA	7|0	999
Gm13	22394058	T	intergenic	Glyma.13G110300.Wm82.a2.v1(dist=1219),Glyma.13G110400.Wm82.a2.v1(dist=2971)	AA	0|6	168	TT	6|0	999
Gm13	22394309	G	intergenic	Glyma.13G110300.Wm82.a2.v1(dist=1470),Glyma.13G110400.Wm82.a2.v1(dist=2720)	AA	0|6	171	GG	4|0	999
Gm13	22394430	T	intergenic	Glyma.13G110300.Wm82.a2.v1(dist=1591),Glyma.13G110400.Wm82.a2.v1(dist=2599)	AA	0|8	218	TT	4|0	999
Gm13	22395621	T	intergenic	Glyma.13G110300.Wm82.a2.v1(dist=2782),Glyma.13G110400.Wm82.a2.v1(dist=1408)	AA	0|7	170	TT	3|0	143
Gm13	22397041	T	exonic	Glyma.13G110400.Wm82.a2.v1	AA	0|7	188	TT	9|0	999
Gm13	22397060	A	exonic	Glyma.13G110400.Wm82.a2.v1	GG	0|5	131	AA	10|0	999
Gm13	22401021	C	intergenic	Glyma.13G110400.Wm82.a2.v1(dist=3120),Glyma.13G110500.Wm82.a2.v1(dist=3661)	TT	0|7	206	CC	8|0	999
Gm13	22401685	G	intergenic	Glyma.13G110400.Wm82.a2.v1(dist=3784),Glyma.13G110500.Wm82.a2.v1(dist=2997)	AA	0|7	196	GG	3|0	142
Gm13	22402978	C	intergenic	Glyma.13G110400.Wm82.a2.v1(dist=5077),Glyma.13G110500.Wm82.a2.v1(dist=1704)	AA	0|7	194	CC	5|0	999
Gm13	22403738	C	downstream	Glyma.13G110500.Wm82.a2.v1	TT	0|4	100	CC	4|0	999
Gm13	22403877	T	downstream	Glyma.13G110500.Wm82.a2.v1	CC	0|4	109	TT	7|0	999
Gm13	22404073	G	downstream	Glyma.13G110500.Wm82.a2.v1	TT	0|14	228	GG	13|0	999
Gm13	22404417	C	downstream	Glyma.13G110500.Wm82.a2.v1	TT	0|8	213	CC	3|0	151
Gm13	22407197	G	exonic	Glyma.13G110500.Wm82.a2.v1	AA	0|11	228	GG	6|0	999
Gm13	22411227	A	upstream	Glyma.13G110600.Wm82.a2.v1	GG	0|8	198	AA	2|0	114
Gm13	22411587	C	upstream	Glyma.13G110600.Wm82.a2.v1	TT	0|10	228	CC	2|0	114
Gm13	22413664	C	intergenic	Glyma.13G110600.Wm82.a2.v1(dist=2651),Glyma.13G110700.Wm82.a2.v1(dist=11746)	TT	0|6	183	CC	8|0	999
Gm13	22417073	C	intergenic	Glyma.13G110600.Wm82.a2.v1(dist=6060),Glyma.13G110700.Wm82.a2.v1(dist=8337)	GG	0|6	156	CC	5|0	999
Gm13	22417167	G	intergenic	Glyma.13G110600.Wm82.a2.v1(dist=6154),Glyma.13G110700.Wm82.a2.v1(dist=8243)	TT	0|9	176	GG	5|0	999
Gm13	22419497	T	intergenic	Glyma.13G110600.Wm82.a2.v1(dist=8484),Glyma.13G110700.Wm82.a2.v1(dist=5913)	AA	0|8	188	TT	9|0	999
Gm13	22419540	A	intergenic	Glyma.13G110600.Wm82.a2.v1(dist=8527),Glyma.13G110700.Wm82.a2.v1(dist=5870)	GG	0|5	143	AA	9|0	999
Gm13	22422800	G	intergenic	Glyma.13G110600.Wm82.a2.v1(dist=11787),Glyma.13G110700.Wm82.a2.v1(dist=2610)	GG	2|0	108	AA	0|10	228
Gm13	22428372	A	downstream	Glyma.13G110700.Wm82.a2.v1	AA	9|0	999	TT	0|7	194
Gm13	22429789	C	intergenic	Glyma.13G110700.Wm82.a2.v1(dist=1890),Glyma.13G110800.Wm82.a2.v1(dist=15535)	TT	0|6	146	CC	7|0	999
Gm13	22430471	T	intergenic	Glyma.13G110700.Wm82.a2.v1(dist=2572),Glyma.13G110800.Wm82.a2.v1(dist=14853)	CC	0|15	228	TT	7|0	999
Gm13	22431517	A	intergenic	Glyma.13G110700.Wm82.a2.v1(dist=3618),Glyma.13G110800.Wm82.a2.v1(dist=13807)	TT	0|5	143	AA	12|0	999
Gm13	22431970	C	intergenic	Glyma.13G110700.Wm82.a2.v1(dist=4071),Glyma.13G110800.Wm82.a2.v1(dist=13354)	TT	0|10	228	CC	6|0	999
Gm13	22433978	T	intergenic	Glyma.13G110700.Wm82.a2.v1(dist=6079),Glyma.13G110800.Wm82.a2.v1(dist=11346)	AA	0|7	199	TT	8|0	999
Gm13	22434357	G	intergenic	Glyma.13G110700.Wm82.a2.v1(dist=6458),Glyma.13G110800.Wm82.a2.v1(dist=10967)	CC	0|7	152	GG	6|0	999
Gm13	22435070	A	intergenic	Glyma.13G110700.Wm82.a2.v1(dist=7171),Glyma.13G110800.Wm82.a2.v1(dist=10254)	CC	0|6	154	AA	10|0	999
Gm13	22435690	G	intergenic	Glyma.13G110700.Wm82.a2.v1(dist=7791),Glyma.13G110800.Wm82.a2.v1(dist=9634)	TT	0|5	117	GG	7|0	999
Gm13	22436034	G	intergenic	Glyma.13G110700.Wm82.a2.v1(dist=8135),Glyma.13G110800.Wm82.a2.v1(dist=9290)	TT	0|9	212	GG	8|0	999
Gm13	22436145	G	intergenic	Glyma.13G110700.Wm82.a2.v1(dist=8246),Glyma.13G110800.Wm82.a2.v1(dist=9179)	CC	0|7	167	GG	5|0	999
Gm13	22436165	A	intergenic	Glyma.13G110700.Wm82.a2.v1(dist=8266),Glyma.13G110800.Wm82.a2.v1(dist=9159)	GG	0|6	150	AA	4|0	999
Gm13	22436425	A	intergenic	Glyma.13G110700.Wm82.a2.v1(dist=8526),Glyma.13G110800.Wm82.a2.v1(dist=8899)	GG	0|12	162	AA	7|0	999
Gm13	22436442	G	intergenic	Glyma.13G110700.Wm82.a2.v1(dist=8543),Glyma.13G110800.Wm82.a2.v1(dist=8882)	CC	0|13	190	GG	6|0	999
Gm13	22436499	C	intergenic	Glyma.13G110700.Wm82.a2.v1(dist=8600),Glyma.13G110800.Wm82.a2.v1(dist=8825)	TT	0|16	228	CC	4|0	999
Gm13	22437444	C	intergenic	Glyma.13G110700.Wm82.a2.v1(dist=9545),Glyma.13G110800.Wm82.a2.v1(dist=7880)	TT	0|5	138	CC	6|0	999
Gm13	22439175	T	intergenic	Glyma.13G110700.Wm82.a2.v1(dist=11276),Glyma.13G110800.Wm82.a2.v1(dist=6149)	GG	0|8	223	TT	10|0	999
Gm13	22439284	T	intergenic	Glyma.13G110700.Wm82.a2.v1(dist=11385),Glyma.13G110800.Wm82.a2.v1(dist=6040)	CC	0|8	177	TT	8|0	999
Gm13	22439330	G	intergenic	Glyma.13G110700.Wm82.a2.v1(dist=11431),Glyma.13G110800.Wm82.a2.v1(dist=5994)	TT	0|9	183	GG	9|0	999
Gm13	22440014	A	intergenic	Glyma.13G110700.Wm82.a2.v1(dist=12115),Glyma.13G110800.Wm82.a2.v1(dist=5310)	TT	0|6	155	AA	9|0	999
Gm13	22440080	T	intergenic	Glyma.13G110700.Wm82.a2.v1(dist=12181),Glyma.13G110800.Wm82.a2.v1(dist=5244)	CC	0|7	196	TT	9|0	999
Gm13	22440796	A	intergenic	Glyma.13G110700.Wm82.a2.v1(dist=12897),Glyma.13G110800.Wm82.a2.v1(dist=4528)	GG	0|4	107	AA	7|0	999
Gm13	22441226	A	intergenic	Glyma.13G110700.Wm82.a2.v1(dist=13327),Glyma.13G110800.Wm82.a2.v1(dist=4098)	TT	0|11	228	AA	5|0	999
Gm13	22441263	T	intergenic	Glyma.13G110700.Wm82.a2.v1(dist=13364),Glyma.13G110800.Wm82.a2.v1(dist=4061)	AA	0|9	209	TT	5|0	999
Gm13	22441374	A	intergenic	Glyma.13G110700.Wm82.a2.v1(dist=13475),Glyma.13G110800.Wm82.a2.v1(dist=3950)	TT	0|12	228	AA	6|0	999
Gm13	22442103	T	intergenic	Glyma.13G110700.Wm82.a2.v1(dist=14204),Glyma.13G110800.Wm82.a2.v1(dist=3221)	AA	0|5	147	TT	3|0	132
Gm13	22442331	G	intergenic	Glyma.13G110700.Wm82.a2.v1(dist=14432),Glyma.13G110800.Wm82.a2.v1(dist=2993)	TT	0|6	138	GG	3|0	154
Gm13	22442377	G	intergenic	Glyma.13G110700.Wm82.a2.v1(dist=14478),Glyma.13G110800.Wm82.a2.v1(dist=2947)	TT	0|6	126	GG	4|0	999
Gm13	22442399	C	intergenic	Glyma.13G110700.Wm82.a2.v1(dist=14500),Glyma.13G110800.Wm82.a2.v1(dist=2925)	AA	0|5	125	CC	3|0	142
Gm13	22443466	C	intergenic	Glyma.13G110700.Wm82.a2.v1(dist=15567),Glyma.13G110800.Wm82.a2.v1(dist=1858)	TT	0|5	154	CC	7|0	999
Gm13	22444056	A	intergenic	Glyma.13G110700.Wm82.a2.v1(dist=16157),Glyma.13G110800.Wm82.a2.v1(dist=1268)	TT	0|6	159	AA	5|0	999
Gm13	22444345	T	upstream	Glyma.13G110800.Wm82.a2.v1	AA	0|6	165	TT	7|0	999
Gm13	22444499	G	upstream	Glyma.13G110800.Wm82.a2.v1	AA	0|9	228	GG	8|0	999
Gm13	22444537	C	upstream	Glyma.13G110800.Wm82.a2.v1	TT	0|10	228	CC	9|0	999
Gm13	22444988	C	upstream	Glyma.13G110800.Wm82.a2.v1	AA	0|8	159	CC	10|0	999
Gm13	22445006	T	upstream	Glyma.13G110800.Wm82.a2.v1	AA	0|7	135	TT	10|0	999
Gm13	22445007	T	upstream	Glyma.13G110800.Wm82.a2.v1	GG	0|7	135	TT	10|0	999
Gm13	22445567	A	UTR5	Glyma.13G110800.Wm82.a2.v1	GG	0|10	228	AA	7|0	999
Gm13	22445616	C	exonic	Glyma.13G110800.Wm82.a2.v1	AA	0|6	164	CC	6|0	999
Gm13	22470150	G	downstream	Glyma.13G111100.Wm82.a2.v1	TT	0|8	215	GG	11|0	999
Gm13	22476864	T	intergenic	Glyma.13G111100.Wm82.a2.v1(dist=7694),Glyma.13G111200.Wm82.a2.v1(dist=5203)	CC	0|8	213	TT	7|0	999
Gm13	22500741	C	intergenic	Glyma.13G111400.Wm82.a2.v1(dist=1652),Glyma.13G111500.Wm82.a2.v1(dist=2106)	AA	0|6	163	CC	7|0	999
Gm13	22516772	C	upstream;downstream	Glyma.13G111700.Wm82.a2.v1;Glyma.13G111800.Wm82.a2.v1	AA	0|8	200	CC	4|0	999
Gm13	22517957	C	exonic	Glyma.13G111800.Wm82.a2.v1	TT	0|6	177	CC	4|0	999
Gm13	22518052	C	intronic	Glyma.13G111800.Wm82.a2.v1	AA	0|4	104	CC	2|0	101
Gm13	22524577	A	UTR5	Glyma.13G111900.Wm82.a2.v1	TT	0|9	228	AA	6|0	999
Gm13	22531903	A	UTR3	Glyma.13G111900.Wm82.a2.v1	TT	0|6	166	AA	7|0	999
Gm13	22532031	G	UTR3	Glyma.13G111900.Wm82.a2.v1	TT	0|6	177	GG	4|0	999
Gm13	22533291	G	intergenic	Glyma.13G111900.Wm82.a2.v1(dist=1175),Glyma.13G112000.Wm82.a2.v1(dist=8395)	TT	0|6	149	GG	5|0	999
Gm13	22533347	G	intergenic	Glyma.13G111900.Wm82.a2.v1(dist=1231),Glyma.13G112000.Wm82.a2.v1(dist=8339)	AA	0|6	140	GG	5|0	999
Gm13	22533701	T	intergenic	Glyma.13G111900.Wm82.a2.v1(dist=1585),Glyma.13G112000.Wm82.a2.v1(dist=7985)	CC	0|8	199	TT	5|0	999
Gm13	22533821	A	intergenic	Glyma.13G111900.Wm82.a2.v1(dist=1705),Glyma.13G112000.Wm82.a2.v1(dist=7865)	TT	0|7	200	AA	7|0	999
Gm13	22534120	C	intergenic	Glyma.13G111900.Wm82.a2.v1(dist=2004),Glyma.13G112000.Wm82.a2.v1(dist=7566)	GG	0|6	176	CC	4|0	999
Gm13	22534510	G	intergenic	Glyma.13G111900.Wm82.a2.v1(dist=2394),Glyma.13G112000.Wm82.a2.v1(dist=7176)	AA	0|4	121	GG	5|0	999
Gm13	22534958	G	intergenic	Glyma.13G111900.Wm82.a2.v1(dist=2842),Glyma.13G112000.Wm82.a2.v1(dist=6728)	AA	0|8	200	GG	7|0	999
Gm13	22535046	G	intergenic	Glyma.13G111900.Wm82.a2.v1(dist=2930),Glyma.13G112000.Wm82.a2.v1(dist=6640)	AA	0|8	152	GG	11|0	999
Gm13	22535621	T	intergenic	Glyma.13G111900.Wm82.a2.v1(dist=3505),Glyma.13G112000.Wm82.a2.v1(dist=6065)	CC	0|4	104	TT	7|0	999
Gm13	22535668	C	intergenic	Glyma.13G111900.Wm82.a2.v1(dist=3552),Glyma.13G112000.Wm82.a2.v1(dist=6018)	TT	0|7	154	CC	6|0	999
Gm13	22535694	T	intergenic	Glyma.13G111900.Wm82.a2.v1(dist=3578),Glyma.13G112000.Wm82.a2.v1(dist=5992)	CC	0|7	153	TT	4|0	999
Gm13	22536085	G	intergenic	Glyma.13G111900.Wm82.a2.v1(dist=3969),Glyma.13G112000.Wm82.a2.v1(dist=5601)	AA	0|4	107	GG	7|0	999
Gm13	22538713	C	intergenic	Glyma.13G111900.Wm82.a2.v1(dist=6597),Glyma.13G112000.Wm82.a2.v1(dist=2973)	TT	0|6	166	CC	5|0	999
Gm13	22539362	T	intergenic	Glyma.13G111900.Wm82.a2.v1(dist=7246),Glyma.13G112000.Wm82.a2.v1(dist=2324)	CC	0|6	114	TT	4|0	154
Gm13	22539442	A	intergenic	Glyma.13G111900.Wm82.a2.v1(dist=7326),Glyma.13G112000.Wm82.a2.v1(dist=2244)	GG	0|10	183	AA	6|0	999
Gm13	22539908	C	intergenic	Glyma.13G111900.Wm82.a2.v1(dist=7792),Glyma.13G112000.Wm82.a2.v1(dist=1778)	TT	0|12	228	CC	5|0	999
Gm13	22539983	A	intergenic	Glyma.13G111900.Wm82.a2.v1(dist=7867),Glyma.13G112000.Wm82.a2.v1(dist=1703)	TT	0|10	224	AA	3|0	149
Gm13	22540027	T	intergenic	Glyma.13G111900.Wm82.a2.v1(dist=7911),Glyma.13G112000.Wm82.a2.v1(dist=1659)	AA	0|7	169	TT	5|0	999
Gm13	22540114	G	intergenic	Glyma.13G111900.Wm82.a2.v1(dist=7998),Glyma.13G112000.Wm82.a2.v1(dist=1572)	AA	0|10	228	GG	4|0	999
Gm13	22540120	C	intergenic	Glyma.13G111900.Wm82.a2.v1(dist=8004),Glyma.13G112000.Wm82.a2.v1(dist=1566)	TT	0|10	228	CC	4|0	999
Gm13	22540637	T	intergenic	Glyma.13G111900.Wm82.a2.v1(dist=8521),Glyma.13G112000.Wm82.a2.v1(dist=1049)	AA	0|4	112	TT	6|0	999
Gm13	22541129	C	upstream	Glyma.13G112000.Wm82.a2.v1	TT	0|5	133	CC	5|0	999
Gm13	22541534	G	upstream	Glyma.13G112000.Wm82.a2.v1	TT	0|7	108	GG	2|0	101
Gm13	22541555	C	upstream	Glyma.13G112000.Wm82.a2.v1	GG	0|7	114	CC	2|0	105
Gm13	22541558	C	upstream	Glyma.13G112000.Wm82.a2.v1	AA	0|7	130	CC	2|0	101
Gm13	22541951	T	UTR5	Glyma.13G112000.Wm82.a2.v1	GG	0|7	138	TT	5|0	999
Gm13	22542695	G	exonic	Glyma.13G112000.Wm82.a2.v1	TT	0|6	179	GG	10|0	999
Gm13	22542811	T	exonic	Glyma.13G112000.Wm82.a2.v1	CC	0|9	193	TT	10|0	999
Gm13	22543081	C	intronic	Glyma.13G112000.Wm82.a2.v1	TT	0|9	228	CC	8|0	999
Gm13	22543222	G	exonic	Glyma.13G112000.Wm82.a2.v1	CC	0|5	129	GG	11|0	999
Gm13	22543846	C	intronic	Glyma.13G112000.Wm82.a2.v1	TT	0|8	206	CC	5|0	999
Gm13	22543889	T	intronic	Glyma.13G112000.Wm82.a2.v1	AA	0|6	163	TT	5|0	999
Gm13	22544046	A	UTR3	Glyma.13G112000.Wm82.a2.v1	GG	0|9	221	AA	5|0	999
Gm13	22544607	C	UTR3	Glyma.13G112000.Wm82.a2.v1	AA	0|8	192	CC	10|0	999
Gm13	22544844	G	UTR3	Glyma.13G112000.Wm82.a2.v1	TT	0|4	107	GG	7|0	999
Gm13	22545016	A	UTR3	Glyma.13G112000.Wm82.a2.v1	GG	0|11	203	AA	7|0	999
Gm13	22545042	A	UTR3	Glyma.13G112000.Wm82.a2.v1	GG	0|11	228	AA	7|0	999
Gm13	22545159	C	UTR3	Glyma.13G112000.Wm82.a2.v1	TT	0|5	115	CC	7|0	999
Gm13	22545501	A	downstream	Glyma.13G112000.Wm82.a2.v1	GG	0|6	107	AA	3|0	151
Gm13	22545550	G	downstream	Glyma.13G112000.Wm82.a2.v1	AA	0|7	158	GG	4|0	999
Gm13	22545877	A	downstream	Glyma.13G112000.Wm82.a2.v1	GG	0|10	228	AA	8|0	999
Gm13	22545884	A	downstream	Glyma.13G112000.Wm82.a2.v1	GG	0|8	202	AA	8|0	999
Gm13	22546797	G	intergenic	Glyma.13G112000.Wm82.a2.v1(dist=1486),Glyma.13G112100.Wm82.a2.v1(dist=1185)	CC	0|4	129	GG	4|0	999
Gm13	22546896	G	intergenic	Glyma.13G112000.Wm82.a2.v1(dist=1585),Glyma.13G112100.Wm82.a2.v1(dist=1086)	AA	0|9	228	GG	5|0	999
Gm13	22548951	C	intronic	Glyma.13G112100.Wm82.a2.v1	TT	0|8	222	CC	3|0	154
Gm13	22549065	A	exonic	Glyma.13G112100.Wm82.a2.v1	TT	0|8	177	AA	4|0	999
Gm13	22549852	A	intronic	Glyma.13G112100.Wm82.a2.v1	CC	0|10	228	AA	6|0	999
Gm13	22550163	G	intronic	Glyma.13G112100.Wm82.a2.v1	AA	0|5	103	GG	5|0	999
Gm13	22550174	G	intronic	Glyma.13G112100.Wm82.a2.v1	AA	0|5	111	GG	5|0	999
Gm13	22550327	T	intronic	Glyma.13G112100.Wm82.a2.v1	GG	0|5	129	TT	9|0	999
Gm13	22550415	T	intronic	Glyma.13G112100.Wm82.a2.v1	AA	0|5	121	TT	8|0	999
Gm13	22550554	T	exonic	Glyma.13G112100.Wm82.a2.v1	CC	0|8	228	TT	6|0	999
Gm13	22550672	T	intronic	Glyma.13G112100.Wm82.a2.v1	CC	0|8	201	TT	7|0	999
Gm13	22550733	A	intronic	Glyma.13G112100.Wm82.a2.v1	CC	0|6	164	AA	7|0	999
Gm13	22551149	G	intronic	Glyma.13G112100.Wm82.a2.v1	AA	0|6	176	GG	8|0	999
Gm13	22551828	A	exonic	Glyma.13G112100.Wm82.a2.v1	TT	0|7	202	AA	5|0	999
Gm13	22552489	A	downstream	Glyma.13G112100.Wm82.a2.v1	TT	0|7	169	AA	7|0	999
Gm13	22552845	T	downstream	Glyma.13G112100.Wm82.a2.v1	GG	0|12	193	TT	5|0	999
Gm13	22552846	T	downstream	Glyma.13G112100.Wm82.a2.v1	AA	0|12	186	TT	5|0	999
Gm13	22552850	T	downstream	Glyma.13G112100.Wm82.a2.v1	CC	0|14	189	TT	5|0	999
Gm13	22553118	C	downstream	Glyma.13G112100.Wm82.a2.v1	GG	0|6	173	CC	6|0	999
Gm13	22554120	G	intergenic	Glyma.13G112100.Wm82.a2.v1(dist=1778),Glyma.13G112200.Wm82.a2.v1(dist=2027)	CC	0|4	115	GG	6|0	999
Gm13	22559277	C	intergenic	Glyma.13G112200.Wm82.a2.v1(dist=1721),Glyma.13G112300.Wm82.a2.v1(dist=13271)	AA	0|4	115	CC	4|0	999
Gm13	22656018	G	intergenic	Glyma.13G112900.Wm82.a2.v1(dist=4086),Glyma.13G113000.Wm82.a2.v1(dist=7189)	AA	0|8	185	GG	3|0	123
Gm13	22658041	T	intergenic	Glyma.13G112900.Wm82.a2.v1(dist=6109),Glyma.13G113000.Wm82.a2.v1(dist=5166)	AA	0|5	141	TT	3|0	144
Gm13	22672801	T	intergenic	Glyma.13G113000.Wm82.a2.v1(dist=8713),Glyma.13G113100.Wm82.a2.v1(dist=5881)	CC	0|5	145	TT	6|0	999
Gm13	22675304	G	intergenic	Glyma.13G113000.Wm82.a2.v1(dist=11216),Glyma.13G113100.Wm82.a2.v1(dist=3378)	AA	0|5	141	GG	5|0	999
Gm13	22675379	G	intergenic	Glyma.13G113000.Wm82.a2.v1(dist=11291),Glyma.13G113100.Wm82.a2.v1(dist=3303)	TT	0|6	164	GG	8|0	999
Gm13	22675418	A	intergenic	Glyma.13G113000.Wm82.a2.v1(dist=11330),Glyma.13G113100.Wm82.a2.v1(dist=3264)	CC	0|6	144	AA	8|0	999
Gm13	22675864	C	intergenic	Glyma.13G113000.Wm82.a2.v1(dist=11776),Glyma.13G113100.Wm82.a2.v1(dist=2818)	TT	0|6	161	CC	6|0	999
Gm13	22676251	T	intergenic	Glyma.13G113000.Wm82.a2.v1(dist=12163),Glyma.13G113100.Wm82.a2.v1(dist=2431)	AA	0|7	202	TT	3|0	146
Gm13	22676783	C	intergenic	Glyma.13G113000.Wm82.a2.v1(dist=12695),Glyma.13G113100.Wm82.a2.v1(dist=1899)	GG	0|7	196	CC	7|0	999
Gm13	22678311	A	upstream	Glyma.13G113100.Wm82.a2.v1	GG	0|7	181	AA	7|0	999
Gm13	22678336	T	upstream	Glyma.13G113100.Wm82.a2.v1	CC	0|7	192	TT	5|0	999
Gm13	22679539	T	intronic	Glyma.13G113100.Wm82.a2.v1	CC	0|9	228	TT	5|0	999
Gm13	22679658	C	intronic	Glyma.13G113100.Wm82.a2.v1	TT	0|8	209	CC	5|0	999
Gm13	22680531	G	intronic	Glyma.13G113100.Wm82.a2.v1	AA	0|8	205	GG	6|0	999
Gm13	22681976	A	intronic	Glyma.13G113100.Wm82.a2.v1	TT	0|10	228	AA	5|0	999
Gm13	22682489	T	intronic	Glyma.13G113100.Wm82.a2.v1	CC	0|10	228	TT	9|0	999
Gm13	22683772	C	UTR3	Glyma.13G113200.Wm82.a2.v1	AA	0|7	187	CC	5|0	999
Gm13	22684031	T	UTR3	Glyma.13G113200.Wm82.a2.v1	CC	0|7	129	TT	16|0	999
Gm13	22684073	T	UTR3	Glyma.13G113200.Wm82.a2.v1	CC	0|7	115	TT	12|0	999
Gm13	22685143	A	intronic	Glyma.13G113200.Wm82.a2.v1	TT	0|13	228	AA	4|0	999
Gm13	22685806	A	exonic	Glyma.13G113200.Wm82.a2.v1	CC	0|5	140	AA	6|0	999
Gm13	22685906	C	UTR5	Glyma.13G113200.Wm82.a2.v1	GG	0|5	129	CC	2|0	105
Gm13	22686226	T	upstream	Glyma.13G113200.Wm82.a2.v1,Glyma.13G113300.Wm82.a2.v1	GG	0|8	215	TT	7|0	999
Gm13	22687449	G	downstream	Glyma.13G113300.Wm82.a2.v1,Glyma.13G113400.Wm82.a2.v1	CC	0|7	173	GG	12|0	999
Gm13	22687494	T	downstream	Glyma.13G113300.Wm82.a2.v1,Glyma.13G113400.Wm82.a2.v1	AA	0|6	166	TT	8|0	999
Gm13	22687931	C	UTR3	Glyma.13G113400.Wm82.a2.v1	AA	0|7	188	CC	6|0	999
Gm13	22688176	C	UTR3	Glyma.13G113400.Wm82.a2.v1	GG	0|9	212	CC	6|0	999
Gm13	22688224	G	UTR3	Glyma.13G113400.Wm82.a2.v1	TT	0|8	186	GG	5|0	999
Gm13	22688263	T	UTR3	Glyma.13G113400.Wm82.a2.v1	GG	0|8	185	TT	5|0	999
Gm13	22688593	A	UTR3	Glyma.13G113400.Wm82.a2.v1	CC	0|5	130	AA	9|0	999
Gm13	22688745	G	intronic	Glyma.13G113400.Wm82.a2.v1	CC	0|9	228	GG	14|0	999
Gm13	22689435	G	intronic	Glyma.13G113400.Wm82.a2.v1	AA	0|6	141	GG	10|0	999
Gm13	22689447	T	intronic	Glyma.13G113400.Wm82.a2.v1	CC	0|6	144	TT	8|0	999
Gm13	22689619	G	intronic	Glyma.13G113400.Wm82.a2.v1	TT	0|7	178	GG	5|0	999
Gm13	22689676	T	intronic	Glyma.13G113400.Wm82.a2.v1	CC	0|10	228	TT	6|0	999
Gm13	22690407	G	intronic	Glyma.13G113400.Wm82.a2.v1	AA	0|8	173	GG	2|0	121
Gm13	22690417	A	intronic	Glyma.13G113400.Wm82.a2.v1	TT	0|8	173	AA	3|0	143
Gm13	22690551	C	intronic	Glyma.13G113400.Wm82.a2.v1	TT	0|7	189	CC	3|0	135
Gm13	22691163	A	intronic	Glyma.13G113400.Wm82.a2.v1	GG	0|9	226	AA	9|0	999
Gm13	22691577	A	intronic	Glyma.13G113400.Wm82.a2.v1	CC	0|12	228	AA	5|0	999
Gm13	22692869	A	upstream	Glyma.13G113400.Wm82.a2.v1	GG	0|7	198	AA	9|0	999
Gm13	22693316	G	intergenic	Glyma.13G113400.Wm82.a2.v1(dist=1114),Glyma.13G113500.Wm82.a2.v1(dist=1249)	TT	0|4	101	GG	4|0	999
Gm13	22694301	A	upstream	Glyma.13G113500.Wm82.a2.v1	GG	0|5	131	AA	2|0	112
Gm13	22694304	T	upstream	Glyma.13G113500.Wm82.a2.v1	CC	0|5	118	TT	3|0	138
Gm13	22694528	C	upstream	Glyma.13G113500.Wm82.a2.v1	AA	0|6	144	CC	9|0	999
Gm13	22694628	A	UTR5	Glyma.13G113500.Wm82.a2.v1	TT	0|8	198	AA	10|0	999
Gm13	22694793	A	UTR5	Glyma.13G113500.Wm82.a2.v1	GG	0|5	150	AA	8|0	999
Gm13	22695097	C	intronic	Glyma.13G113500.Wm82.a2.v1	TT	0|6	133	CC	2|0	121
Gm13	22695415	T	exonic	Glyma.13G113500.Wm82.a2.v1	CC	0|10	228	TT	7|0	999
Gm13	22695466	T	exonic	Glyma.13G113500.Wm82.a2.v1	AA	0|8	178	TT	8|0	999
Gm13	22695858	G	intronic	Glyma.13G113500.Wm82.a2.v1	CC	0|6	118	GG	7|0	999
Gm13	22695894	T	intronic	Glyma.13G113500.Wm82.a2.v1	GG	0|7	130	TT	10|0	999
Gm13	22695910	C	intronic	Glyma.13G113500.Wm82.a2.v1	AA	0|7	134	CC	9|0	999
Gm13	22695968	A	intronic	Glyma.13G113500.Wm82.a2.v1	TT	0|8	165	AA	10|0	999
Gm13	22696145	A	intronic	Glyma.13G113500.Wm82.a2.v1	GG	0|9	228	AA	8|0	999
Gm13	22696648	G	UTR3	Glyma.13G113500.Wm82.a2.v1	TT	0|7	183	GG	3|0	142
Gm13	22697765	C	intergenic	Glyma.13G113500.Wm82.a2.v1(dist=1063),Glyma.13G113600.Wm82.a2.v1(dist=2061)	TT	0|6	176	CC	6|0	999
Gm13	22697987	G	intergenic	Glyma.13G113500.Wm82.a2.v1(dist=1285),Glyma.13G113600.Wm82.a2.v1(dist=1839)	TT	0|11	228	GG	7|0	999
Gm13	22698018	A	intergenic	Glyma.13G113500.Wm82.a2.v1(dist=1316),Glyma.13G113600.Wm82.a2.v1(dist=1808)	CC	0|10	228	AA	6|0	999
Gm13	22698115	A	intergenic	Glyma.13G113500.Wm82.a2.v1(dist=1413),Glyma.13G113600.Wm82.a2.v1(dist=1711)	CC	0|9	228	AA	8|0	999
Gm13	22698272	A	intergenic	Glyma.13G113500.Wm82.a2.v1(dist=1570),Glyma.13G113600.Wm82.a2.v1(dist=1554)	CC	0|9	228	AA	8|0	999
Gm13	22698584	G	intergenic	Glyma.13G113500.Wm82.a2.v1(dist=1882),Glyma.13G113600.Wm82.a2.v1(dist=1242)	CC	0|5	150	GG	5|0	999
Gm13	22699114	G	upstream	Glyma.13G113600.Wm82.a2.v1	AA	0|5	141	GG	4|0	999
Gm13	22699712	G	upstream	Glyma.13G113600.Wm82.a2.v1	CC	0|4	126	GG	10|0	999
Gm13	22700206	C	intronic	Glyma.13G113600.Wm82.a2.v1	GG	0|6	191	CC	10|0	999
Gm13	22700610	C	intronic	Glyma.13G113600.Wm82.a2.v1	GG	0|6	145	CC	5|0	999
Gm13	22700742	T	intronic	Glyma.13G113600.Wm82.a2.v1	CC	0|10	228	TT	9|0	999
Gm13	22700874	G	exonic	Glyma.13G113600.Wm82.a2.v1	TT	0|7	188	GG	5|0	999
Gm13	22701498	A	intronic	Glyma.13G113600.Wm82.a2.v1	GG	0|4	107	AA	7|0	999
Gm13	22701826	T	intronic	Glyma.13G113600.Wm82.a2.v1	CC	0|10	228	TT	6|0	999
Gm13	22702112	T	intronic	Glyma.13G113600.Wm82.a2.v1	AA	0|6	149	TT	7|0	999
Gm13	22703163	C	downstream	Glyma.13G113600.Wm82.a2.v1,Glyma.13G113700.Wm82.a2.v1	CC	10|0	999	TT	0|9	217
Gm13	22703748	A	downstream	Glyma.13G113700.Wm82.a2.v1	TT	0|7	179	AA	6|0	999
Gm13	22704772	C	intronic	Glyma.13G113700.Wm82.a2.v1	TT	0|5	147	CC	5|0	999
Gm13	22705283	G	exonic	Glyma.13G113700.Wm82.a2.v1	AA	0|10	228	GG	4|0	999
Gm13	22705700	C	intronic	Glyma.13G113700.Wm82.a2.v1	TT	0|6	168	CC	8|0	999
Gm13	22705825	C	intronic	Glyma.13G113700.Wm82.a2.v1	AA	0|6	159	CC	9|0	999
Gm13	22708735	C	intergenic	Glyma.13G113700.Wm82.a2.v1(dist=1451),Glyma.13G113800.Wm82.a2.v1(dist=10347)	GG	0|4	127	CC	6|0	999
Gm13	22709379	G	intergenic	Glyma.13G113700.Wm82.a2.v1(dist=2095),Glyma.13G113800.Wm82.a2.v1(dist=9703)	AA	0|13	228	GG	8|0	999
Gm13	22709864	C	intergenic	Glyma.13G113700.Wm82.a2.v1(dist=2580),Glyma.13G113800.Wm82.a2.v1(dist=9218)	AA	0|7	203	CC	11|0	999
Gm13	22710433	T	intergenic	Glyma.13G113700.Wm82.a2.v1(dist=3149),Glyma.13G113800.Wm82.a2.v1(dist=8649)	AA	0|5	148	TT	6|0	999
Gm13	22711523	A	intergenic	Glyma.13G113700.Wm82.a2.v1(dist=4239),Glyma.13G113800.Wm82.a2.v1(dist=7559)	GG	0|5	143	AA	7|0	999
Gm13	22711574	T	intergenic	Glyma.13G113700.Wm82.a2.v1(dist=4290),Glyma.13G113800.Wm82.a2.v1(dist=7508)	CC	0|6	176	TT	6|0	999
Gm13	22711961	G	intergenic	Glyma.13G113700.Wm82.a2.v1(dist=4677),Glyma.13G113800.Wm82.a2.v1(dist=7121)	AA	0|6	168	GG	7|0	999
Gm13	22712972	T	intergenic	Glyma.13G113700.Wm82.a2.v1(dist=5688),Glyma.13G113800.Wm82.a2.v1(dist=6110)	CC	0|6	179	TT	7|0	999
Gm13	22713091	T	intergenic	Glyma.13G113700.Wm82.a2.v1(dist=5807),Glyma.13G113800.Wm82.a2.v1(dist=5991)	CC	0|11	228	TT	5|0	999
Gm13	22713641	G	intergenic	Glyma.13G113700.Wm82.a2.v1(dist=6357),Glyma.13G113800.Wm82.a2.v1(dist=5441)	GG	5|0	999	CC	0|7	188
Gm13	22714381	G	intergenic	Glyma.13G113700.Wm82.a2.v1(dist=7097),Glyma.13G113800.Wm82.a2.v1(dist=4701)	AA	0|8	224	GG	6|0	999
Gm13	22714589	C	intergenic	Glyma.13G113700.Wm82.a2.v1(dist=7305),Glyma.13G113800.Wm82.a2.v1(dist=4493)	AA	0|5	126	CC	3|0	140
Gm13	22714918	C	intergenic	Glyma.13G113700.Wm82.a2.v1(dist=7634),Glyma.13G113800.Wm82.a2.v1(dist=4164)	AA	0|7	181	CC	7|0	999
Gm13	22715386	A	intergenic	Glyma.13G113700.Wm82.a2.v1(dist=8102),Glyma.13G113800.Wm82.a2.v1(dist=3696)	GG	0|12	228	AA	13|0	999
Gm13	22715474	A	intergenic	Glyma.13G113700.Wm82.a2.v1(dist=8190),Glyma.13G113800.Wm82.a2.v1(dist=3608)	CC	0|7	185	AA	14|0	999
Gm13	22715778	A	intergenic	Glyma.13G113700.Wm82.a2.v1(dist=8494),Glyma.13G113800.Wm82.a2.v1(dist=3304)	GG	0|7	189	AA	7|0	999
Gm13	22715896	T	intergenic	Glyma.13G113700.Wm82.a2.v1(dist=8612),Glyma.13G113800.Wm82.a2.v1(dist=3186)	AA	0|6	161	TT	2|0	105
Gm13	22716094	C	intergenic	Glyma.13G113700.Wm82.a2.v1(dist=8810),Glyma.13G113800.Wm82.a2.v1(dist=2988)	TT	0|5	148	CC	4|0	999
Gm13	22716363	T	intergenic	Glyma.13G113700.Wm82.a2.v1(dist=9079),Glyma.13G113800.Wm82.a2.v1(dist=2719)	AA	0|6	177	TT	6|0	999
Gm13	22716615	A	intergenic	Glyma.13G113700.Wm82.a2.v1(dist=9331),Glyma.13G113800.Wm82.a2.v1(dist=2467)	GG	0|10	214	AA	8|0	999
Gm13	22716924	A	intergenic	Glyma.13G113700.Wm82.a2.v1(dist=9640),Glyma.13G113800.Wm82.a2.v1(dist=2158)	TT	0|6	143	AA	9|0	999
Gm13	22716926	T	intergenic	Glyma.13G113700.Wm82.a2.v1(dist=9642),Glyma.13G113800.Wm82.a2.v1(dist=2156)	AA	0|6	143	TT	7|0	999
Gm13	22717084	A	intergenic	Glyma.13G113700.Wm82.a2.v1(dist=9800),Glyma.13G113800.Wm82.a2.v1(dist=1998)	GG	0|5	103	AA	6|0	999
Gm13	22717372	C	intergenic	Glyma.13G113700.Wm82.a2.v1(dist=10088),Glyma.13G113800.Wm82.a2.v1(dist=1710)	AA	0|4	114	CC	8|0	999
Gm13	22718723	A	downstream	Glyma.13G113800.Wm82.a2.v1	TT	0|11	228	AA	8|0	999
Gm13	22718785	A	downstream	Glyma.13G113800.Wm82.a2.v1	GG	0|13	228	AA	11|0	999
Gm13	22719075	C	downstream	Glyma.13G113800.Wm82.a2.v1	TT	0|7	207	CC	10|0	999
Gm13	22719479	C	UTR3	Glyma.13G113800.Wm82.a2.v1	TT	0|5	149	CC	6|0	999
Gm13	22720314	G	upstream	Glyma.13G113800.Wm82.a2.v1	CC	0|9	228	GG	5|0	999
Gm13	22721376	A	intergenic	Glyma.13G113800.Wm82.a2.v1(dist=1260),Glyma.13G113900.Wm82.a2.v1(dist=21776)	TT	0|4	105	AA	5|0	999
Gm13	22721498	A	intergenic	Glyma.13G113800.Wm82.a2.v1(dist=1382),Glyma.13G113900.Wm82.a2.v1(dist=21654)	TT	0|6	127	AA	6|0	999
Gm13	22721987	A	intergenic	Glyma.13G113800.Wm82.a2.v1(dist=1871),Glyma.13G113900.Wm82.a2.v1(dist=21165)	TT	0|5	138	AA	5|0	999
Gm13	22722272	C	intergenic	Glyma.13G113800.Wm82.a2.v1(dist=2156),Glyma.13G113900.Wm82.a2.v1(dist=20880)	TT	0|4	121	CC	2|0	112
Gm13	22722772	A	intergenic	Glyma.13G113800.Wm82.a2.v1(dist=2656),Glyma.13G113900.Wm82.a2.v1(dist=20380)	TT	0|4	116	AA	9|0	999
Gm13	22723187	T	intergenic	Glyma.13G113800.Wm82.a2.v1(dist=3071),Glyma.13G113900.Wm82.a2.v1(dist=19965)	AA	0|10	228	TT	8|0	999
Gm13	22723298	T	intergenic	Glyma.13G113800.Wm82.a2.v1(dist=3182),Glyma.13G113900.Wm82.a2.v1(dist=19854)	CC	0|9	223	TT	5|0	999
Gm13	22723943	C	intergenic	Glyma.13G113800.Wm82.a2.v1(dist=3827),Glyma.13G113900.Wm82.a2.v1(dist=19209)	GG	0|5	117	CC	8|0	999
Gm13	22724006	T	intergenic	Glyma.13G113800.Wm82.a2.v1(dist=3890),Glyma.13G113900.Wm82.a2.v1(dist=19146)	CC	0|6	125	TT	6|0	999
Gm13	22724057	G	intergenic	Glyma.13G113800.Wm82.a2.v1(dist=3941),Glyma.13G113900.Wm82.a2.v1(dist=19095)	TT	0|5	117	GG	7|0	999
Gm13	22724191	A	intergenic	Glyma.13G113800.Wm82.a2.v1(dist=4075),Glyma.13G113900.Wm82.a2.v1(dist=18961)	GG	0|6	167	AA	5|0	999
Gm13	22724431	A	intergenic	Glyma.13G113800.Wm82.a2.v1(dist=4315),Glyma.13G113900.Wm82.a2.v1(dist=18721)	CC	0|6	178	AA	10|0	999
Gm13	22724626	G	intergenic	Glyma.13G113800.Wm82.a2.v1(dist=4510),Glyma.13G113900.Wm82.a2.v1(dist=18526)	AA	0|9	228	GG	7|0	999
Gm13	22724931	T	intergenic	Glyma.13G113800.Wm82.a2.v1(dist=4815),Glyma.13G113900.Wm82.a2.v1(dist=18221)	CC	0|6	102	TT	10|0	999
Gm13	22725030	G	intergenic	Glyma.13G113800.Wm82.a2.v1(dist=4914),Glyma.13G113900.Wm82.a2.v1(dist=18122)	AA	0|9	170	GG	10|0	999
Gm13	22725057	C	intergenic	Glyma.13G113800.Wm82.a2.v1(dist=4941),Glyma.13G113900.Wm82.a2.v1(dist=18095)	TT	0|12	188	CC	6|0	999
Gm13	22725109	A	intergenic	Glyma.13G113800.Wm82.a2.v1(dist=4993),Glyma.13G113900.Wm82.a2.v1(dist=18043)	GG	0|9	156	AA	6|0	999
Gm13	22725138	A	intergenic	Glyma.13G113800.Wm82.a2.v1(dist=5022),Glyma.13G113900.Wm82.a2.v1(dist=18014)	GG	0|7	118	AA	9|0	999
Gm13	22726472	A	intergenic	Glyma.13G113800.Wm82.a2.v1(dist=6356),Glyma.13G113900.Wm82.a2.v1(dist=16680)	GG	0|10	115	AA	5|0	999
Gm13	22726488	A	intergenic	Glyma.13G113800.Wm82.a2.v1(dist=6372),Glyma.13G113900.Wm82.a2.v1(dist=16664)	TT	0|11	111	AA	6|0	999
Gm13	22726555	C	intergenic	Glyma.13G113800.Wm82.a2.v1(dist=6439),Glyma.13G113900.Wm82.a2.v1(dist=16597)	AA	0|14	228	CC	6|0	999
Gm13	22726809	C	intergenic	Glyma.13G113800.Wm82.a2.v1(dist=6693),Glyma.13G113900.Wm82.a2.v1(dist=16343)	TT	0|10	228	CC	3|0	132
Gm13	22726822	G	intergenic	Glyma.13G113800.Wm82.a2.v1(dist=6706),Glyma.13G113900.Wm82.a2.v1(dist=16330)	AA	0|10	221	GG	3|0	132
Gm13	22727279	C	intergenic	Glyma.13G113800.Wm82.a2.v1(dist=7163),Glyma.13G113900.Wm82.a2.v1(dist=15873)	TT	0|7	169	CC	8|0	999
Gm13	22727368	C	intergenic	Glyma.13G113800.Wm82.a2.v1(dist=7252),Glyma.13G113900.Wm82.a2.v1(dist=15784)	TT	0|5	145	CC	10|0	999
Gm13	22727416	T	intergenic	Glyma.13G113800.Wm82.a2.v1(dist=7300),Glyma.13G113900.Wm82.a2.v1(dist=15736)	CC	0|5	143	TT	12|0	999
Gm13	22727791	C	intergenic	Glyma.13G113800.Wm82.a2.v1(dist=7675),Glyma.13G113900.Wm82.a2.v1(dist=15361)	TT	0|6	168	CC	10|0	999
Gm13	22728004	T	intergenic	Glyma.13G113800.Wm82.a2.v1(dist=7888),Glyma.13G113900.Wm82.a2.v1(dist=15148)	CC	0|8	176	TT	9|0	999
Gm13	22728090	C	intergenic	Glyma.13G113800.Wm82.a2.v1(dist=7974),Glyma.13G113900.Wm82.a2.v1(dist=15062)	TT	0|8	225	CC	8|0	999
Gm13	22728209	A	intergenic	Glyma.13G113800.Wm82.a2.v1(dist=8093),Glyma.13G113900.Wm82.a2.v1(dist=14943)	GG	0|6	145	AA	9|0	999
Gm13	22728255	T	intergenic	Glyma.13G113800.Wm82.a2.v1(dist=8139),Glyma.13G113900.Wm82.a2.v1(dist=14897)	AA	0|5	111	TT	8|0	999
Gm13	22728290	G	intergenic	Glyma.13G113800.Wm82.a2.v1(dist=8174),Glyma.13G113900.Wm82.a2.v1(dist=14862)	TT	0|6	124	GG	8|0	999
Gm13	22728333	G	intergenic	Glyma.13G113800.Wm82.a2.v1(dist=8217),Glyma.13G113900.Wm82.a2.v1(dist=14819)	TT	0|5	116	GG	7|0	999
Gm13	22728549	T	intergenic	Glyma.13G113800.Wm82.a2.v1(dist=8433),Glyma.13G113900.Wm82.a2.v1(dist=14603)	AA	0|11	228	TT	7|0	999
Gm13	22728817	T	intergenic	Glyma.13G113800.Wm82.a2.v1(dist=8701),Glyma.13G113900.Wm82.a2.v1(dist=14335)	CC	0|5	141	TT	6|0	999
Gm13	22729651	C	intergenic	Glyma.13G113800.Wm82.a2.v1(dist=9535),Glyma.13G113900.Wm82.a2.v1(dist=13501)	AA	0|5	147	CC	8|0	999
Gm13	22729790	T	intergenic	Glyma.13G113800.Wm82.a2.v1(dist=9674),Glyma.13G113900.Wm82.a2.v1(dist=13362)	CC	0|5	135	TT	6|0	999
Gm13	22729816	T	intergenic	Glyma.13G113800.Wm82.a2.v1(dist=9700),Glyma.13G113900.Wm82.a2.v1(dist=13336)	GG	0|6	154	TT	6|0	999
Gm13	22730116	C	intergenic	Glyma.13G113800.Wm82.a2.v1(dist=10000),Glyma.13G113900.Wm82.a2.v1(dist=13036)	TT	0|6	126	CC	8|0	999
Gm13	22730148	C	intergenic	Glyma.13G113800.Wm82.a2.v1(dist=10032),Glyma.13G113900.Wm82.a2.v1(dist=13004)	TT	0|9	199	CC	6|0	999
Gm13	22730248	A	intergenic	Glyma.13G113800.Wm82.a2.v1(dist=10132),Glyma.13G113900.Wm82.a2.v1(dist=12904)	CC	0|8	159	AA	9|0	999
Gm13	22730263	T	intergenic	Glyma.13G113800.Wm82.a2.v1(dist=10147),Glyma.13G113900.Wm82.a2.v1(dist=12889)	CC	0|7	138	TT	10|0	999
Gm13	22730286	G	intergenic	Glyma.13G113800.Wm82.a2.v1(dist=10170),Glyma.13G113900.Wm82.a2.v1(dist=12866)	TT	0|7	137	GG	10|0	999
Gm13	22730378	T	intergenic	Glyma.13G113800.Wm82.a2.v1(dist=10262),Glyma.13G113900.Wm82.a2.v1(dist=12774)	GG	0|7	168	TT	9|0	999
Gm13	22730744	T	intergenic	Glyma.13G113800.Wm82.a2.v1(dist=10628),Glyma.13G113900.Wm82.a2.v1(dist=12408)	AA	0|7	207	TT	4|0	154
Gm13	22730836	C	intergenic	Glyma.13G113800.Wm82.a2.v1(dist=10720),Glyma.13G113900.Wm82.a2.v1(dist=12316)	TT	0|9	209	CC	6|0	999
Gm13	22731006	G	intergenic	Glyma.13G113800.Wm82.a2.v1(dist=10890),Glyma.13G113900.Wm82.a2.v1(dist=12146)	CC	0|7	164	GG	6|0	999
Gm13	22731144	G	intergenic	Glyma.13G113800.Wm82.a2.v1(dist=11028),Glyma.13G113900.Wm82.a2.v1(dist=12008)	AA	0|7	144	GG	5|0	999
Gm13	22731185	G	intergenic	Glyma.13G113800.Wm82.a2.v1(dist=11069),Glyma.13G113900.Wm82.a2.v1(dist=11967)	TT	0|6	151	GG	7|0	999
Gm13	22731664	C	intergenic	Glyma.13G113800.Wm82.a2.v1(dist=11548),Glyma.13G113900.Wm82.a2.v1(dist=11488)	AA	0|4	126	CC	5|0	999
Gm13	22732097	G	intergenic	Glyma.13G113800.Wm82.a2.v1(dist=11981),Glyma.13G113900.Wm82.a2.v1(dist=11055)	TT	0|7	152	GG	7|0	999
Gm13	22733782	C	intergenic	Glyma.13G113800.Wm82.a2.v1(dist=13666),Glyma.13G113900.Wm82.a2.v1(dist=9370)	TT	0|6	132	CC	7|0	999
Gm13	22733802	T	intergenic	Glyma.13G113800.Wm82.a2.v1(dist=13686),Glyma.13G113900.Wm82.a2.v1(dist=9350)	CC	0|6	147	TT	7|0	999
Gm13	22734650	C	intergenic	Glyma.13G113800.Wm82.a2.v1(dist=14534),Glyma.13G113900.Wm82.a2.v1(dist=8502)	GG	0|11	228	CC	7|0	999
Gm13	22736347	C	intergenic	Glyma.13G113800.Wm82.a2.v1(dist=16231),Glyma.13G113900.Wm82.a2.v1(dist=6805)	AA	0|5	117	CC	4|0	999
Gm13	22736663	C	intergenic	Glyma.13G113800.Wm82.a2.v1(dist=16547),Glyma.13G113900.Wm82.a2.v1(dist=6489)	AA	0|8	208	CC	9|0	999
Gm13	22736906	T	intergenic	Glyma.13G113800.Wm82.a2.v1(dist=16790),Glyma.13G113900.Wm82.a2.v1(dist=6246)	CC	0|10	228	TT	7|0	999
Gm13	22737204	G	intergenic	Glyma.13G113800.Wm82.a2.v1(dist=17088),Glyma.13G113900.Wm82.a2.v1(dist=5948)	TT	0|6	175	GG	2|0	114
Gm13	22737369	T	intergenic	Glyma.13G113800.Wm82.a2.v1(dist=17253),Glyma.13G113900.Wm82.a2.v1(dist=5783)	CC	0|7	169	TT	8|0	999
Gm13	22737601	A	intergenic	Glyma.13G113800.Wm82.a2.v1(dist=17485),Glyma.13G113900.Wm82.a2.v1(dist=5551)	TT	0|9	228	AA	8|0	999
Gm13	22738114	C	intergenic	Glyma.13G113800.Wm82.a2.v1(dist=17998),Glyma.13G113900.Wm82.a2.v1(dist=5038)	GG	0|6	142	CC	4|0	157
Gm13	22862641	A	intronic	Glyma.13G114900.Wm82.a2.v1	AA	4|0	154	GG	0|7	182
Gm13	35212909	G	intergenic	Glyma.13G242400.Wm82.a2.v1(dist=2550),Glyma.13G242500.Wm82.a2.v1(dist=1171)	AA	0|5	141	GG	6|0	999
Gm14	21351809	T	intergenic	Glyma.14G128300.Wm82.a2.v1(dist=40536),Glyma.14G128400.Wm82.a2.v1(dist=72931)	TT	7|0	999	CC	0|11	228
Gm14	40816175	A	intergenic	Glyma.14G165100.Wm82.a2.v1(dist=48842),Glyma.14G165200.Wm82.a2.v1(dist=22454)	AA	7|0	999	GG	0|11	228
Gm14	43821864	G	intergenic	Glyma.14G178100.Wm82.a2.v1(dist=16213),Glyma.14G178200.Wm82.a2.v1(dist=16322)	GG	5|0	999	AA	0|9	228
Gm15	16075170	A	intergenic	Glyma.15G173900.Wm82.a2.v1(dist=38022),Glyma.15G174000.Wm82.a2.v1(dist=28852)	AA	8|0	999	GG	0|6	171
Gm15	29601777	G	intergenic	Glyma.15G207400.Wm82.a2.v1(dist=4873),Glyma.15G207500.Wm82.a2.v1(dist=85807)	AA	0|6	180	GG	7|0	999
Gm15	29940060	C	intergenic	Glyma.15G208200.Wm82.a2.v1(dist=56803),Glyma.15G208300.Wm82.a2.v1(dist=9834)	CC	4|0	131	TT	1|14	228
Gm15	34556756	A	intergenic	Glyma.15G214500.Wm82.a2.v1(dist=33356),Glyma.15G214600.Wm82.a2.v1(dist=272789)	AA	7|0	999	TT	0|7	144
Gm15	38973838	G	intergenic	Glyma.15G219800.Wm82.a2.v1(dist=506539),Glyma.15G219900.Wm82.a2.v1(dist=481441)	AA	0|4	102	GG	4|0	115
Gm16	5580102	G	intergenic	Glyma.16G056900.Wm82.a2.v1(dist=7158),Glyma.16G057000.Wm82.a2.v1(dist=1067)	AA	0|7	137	GG	5|0	999
Gm16	28865067	G	intergenic	Glyma.16G132200.Wm82.a2.v1(dist=6308),Glyma.16G132300.Wm82.a2.v1(dist=3977)	AA	0|6	159	GG	4|0	999
Gm17	30728876	A	intergenic	Glyma.17G196400.Wm82.a2.v1(dist=1572),Glyma.17G196500.Wm82.a2.v1(dist=19687)	AA	7|0	999	GG	0|6	160
Gm18	42388174	A	intergenic	Glyma.18G177700.Wm82.a2.v1(dist=21254),Glyma.18G177800.Wm82.a2.v1(dist=20608)	GG	0|4	127	AA	6|0	999
Gm18	46892637	T	intergenic	Glyma.18G195100.Wm82.a2.v1(dist=27555),Glyma.18G195200.Wm82.a2.v1(dist=35715)	TT	8|0	999	CC	0|8	228
Gm20	17789541	A	intergenic	Glyma.20G058500.Wm82.a2.v1(dist=56651),Glyma.20G058700.Wm82.a2.v1(dist=34906)	AA	8|0	999	GG	0|8	217
scaffold_22	1019970	G	intergenic	Glyma.U023900.Wm82.a2.v1(dist=66350),Glyma.U024000.Wm82.a2.v1(dist=7186)	AA	0|4	101	GG	7|0	999
